# Supplementary material for: (E)-4-Hy­droxy-N′-(2-hy­droxy-3,5-diiodo­benzyl­idene)-3-meth­oxy­benzohydrazide methanol monosolvate
Source: Acta Crystallogr Sect E Struct Rep Online. 2012 Feb 10;68(Pt 3):o654. doi: 10.1107/S1600536812004552 (PMC3295446; doi:10.1107/S1600536812004552)
Supplement: Supplementary file 1 [file e-68-0o654-sup1.cif]

##############################################################################
#                                                                            #
# This CIF contains the data in a paper accepted for publication in          #
# Acta Crystallographica Section E. It conforms to the requirements of       #
# Notes for Authors for Acta Crystallographica Section E, and has been       #
# peer reviewed under the auspices of the IUCr Commission on Journals.       #
#                                                                            #
# Full details of the Crystallographic Information File format               #
# are given in the paper "The Crystallographic Information File (CIF):       #
# a New Standard Archive File for Crystallography" by S. R. Hall, F. H.      #
# Allen and I. D. Brown [Acta Cryst. (1991), A47, 655-685].                  #
#                                                                            #
# The current version of the core CIF dictionary is obtainable from          #
# ftp://ftp.iucr.org/pub/cif_core.dic.                                       #
#                                                                            #
# Software is freely available for graphical display of the structure(s)     #
# in this CIF. For information consult the CIF software page                 #
# http://www.iucr.org/resources/cif/software.                                #
#                                                                            #
# This file may be used for bona fide research purposes within the           #
# scientific community so long as proper attribution is given to the journal # 
# article from which it was obtained.                                        #
#                                                                            #
##############################################################################
data_global
_audit_creation_method     'form.cif (version 2.0)'
_journal_data_validation_number     ?
_journal_date_recd_electronic     2012-02-02
_journal_date_accepted     2012-02-02
_journal_name_full     'Acta Crystallographica, Section E'
_journal_year     2012
_journal_volume     68
_journal_issue      3
_journal_page_first     o654
_journal_page_last     o654
_journal_paper_category     QO
_journal_paper_doi     10.1107/S1600536812004552
_journal_coeditor_code     SU2374
_publ_contact_author_name     'Xiao-Yan Li'
_publ_contact_author_address
;
Zibo Vocational Institute
Zibo 255314
People's Republic of China
;
_publ_contact_author_email     lixiaoyan_zb@126.com
_publ_contact_author_fax     ?
_publ_contact_author_phone     ?
_publ_section_title
;\
(<i>E</i>)-4-Hydroxy-<i>N</i>'-(2-hydroxy-3,5-diiodobenzylidene)-3-\
methoxybenzohydrazide methanol monosolvate
;
loop_
    _publ_author_name
    _publ_author_address
    'Xiao-Yan Li'
;
Zibo Vocational Institute
Zibo 255314
People's Republic of China
;
data_I
_audit_creation_method     SHELXL-97
_chemical_name_systematic
;
(<i>E</i>)-4-Hydroxy-<i>N</i>'-(2-hydroxy-3,5-diiodobenzylidene)-
3-methoxybenzohydrazide methanol monosolvate
;
_chemical_name_common     ?
_chemical_formula_moiety     'C15 H12 I2 N2 O4, C H4 O'
_chemical_formula_sum     'C16 H16 I2 N2 O5'
_chemical_formula_iupac     'C15 H12 I2 N2 O4, C H4 O'
_chemical_formula_weight     570.11
_chemical_melting_point     ?
_symmetry_cell_setting     orthorhombic
_symmetry_space_group_name_H-M     'P b c n'
_symmetry_space_group_name_Hall     '-P 2n 2ab'
loop_
    _symmetry_equiv_pos_site_id
    _symmetry_equiv_pos_as_xyz
    1 x,y,z
    2 1/2-x,1/2-y,1/2+z
    3 1/2+x,1/2-y,-z
    4 -x,y,1/2-z
    5 -x,-y,-z
    6 1/2+x,1/2+y,1/2-z
    7 1/2-x,1/2+y,z
    8 x,-y,1/2+z
_cell_length_a     19.467(3)
_cell_length_b     12.655(2)
_cell_length_c     16.138(2)
_cell_angle_alpha     90.00
_cell_angle_beta     90.00
_cell_angle_gamma     90.00
_cell_volume     3975.5(11)
_cell_formula_units_Z     8
_cell_measurement_reflns_used     6406
_cell_measurement_theta_min     2.3
_cell_measurement_theta_max     26.0
_cell_measurement_temperature     298(2)
_exptl_crystal_description     block
_exptl_crystal_colour     colourless
_exptl_crystal_size_max     0.23
_exptl_crystal_size_mid     0.20
_exptl_crystal_size_min     0.20
_exptl_crystal_density_diffrn     1.905
_exptl_crystal_density_meas     ?
_exptl_crystal_density_method     'not measured'
_exptl_crystal_F_000     2176
_exptl_absorpt_coefficient_mu     3.191
_exptl_absorpt_correction_type     multi-scan
_exptl_absorpt_process_details     '(SADABS; Sheldrick, 1996)'
_exptl_absorpt_correction_T_min     0.5273
_exptl_absorpt_correction_T_max     0.5678
_exptl_special_details     ?
_diffrn_ambient_temperature     298(2)
_diffrn_radiation_type     MoK\a
_diffrn_radiation_wavelength     0.71073
_diffrn_radiation_source     'fine-focus sealed tube'
_diffrn_radiation_monochromator     graphite
_diffrn_measurement_device_type     'Bruker SMART CCD area-detector'
_diffrn_measurement_method     '\w scans'
_diffrn_detector_area_resol_mean     ?
_diffrn_reflns_number     22354
_diffrn_reflns_av_R_equivalents     0.0404
_diffrn_reflns_av_sigmaI/netI     0.0281
_diffrn_reflns_theta_min     1.92
_diffrn_reflns_theta_max     27.00
_diffrn_reflns_theta_full     27.00
_diffrn_measured_fraction_theta_max     0.994
_diffrn_measured_fraction_theta_full     0.994
_diffrn_reflns_limit_h_min     -24
_diffrn_reflns_limit_h_max     24
_diffrn_reflns_limit_k_min     -15
_diffrn_reflns_limit_k_max     15
_diffrn_reflns_limit_l_min     -20
_diffrn_reflns_limit_l_max     17
_diffrn_standards_number     0
_diffrn_standards_interval_count     ?
_diffrn_standards_interval_time     ?
_diffrn_standards_decay_%     ?
_refine_special_details
;
Refinement of <i>F</i>^2^ against ALL reflections. The weighted <i>R</i>-factor
<i>wR</i> and goodness of fit <i>S</i> are based on <i>F</i>^2^, conventional
<i>R</i>-factors <i>R</i> are based on <i>F</i>, with <i>F</i> set to zero for
negative <i>F</i>^2^. The threshold expression of <i>F</i>^2^ >
\s(<i>F</i>^2^) is used only for calculating <i>R</i>-factors(gt) <i>etc</i>.
and is not relevant to the choice of reflections for refinement.
<i>R</i>-factors based on <i>F</i>^2^ are statistically about twice as large
as those based on <i>F</i>, and <i>R</i>- factors based on ALL data will be
even larger.
;
_reflns_number_total     4315
_reflns_number_gt     3198
_reflns_threshold_expression     I>2\s(I)
_refine_ls_structure_factor_coef     Fsqd
_refine_ls_matrix_type     full
_refine_ls_R_factor_all     0.0570
_refine_ls_R_factor_gt     0.0387
_refine_ls_wR_factor_gt     0.0823
_refine_ls_wR_factor_ref     0.0912
_refine_ls_goodness_of_fit_ref     1.022
_refine_ls_restrained_S_all     1.022
_refine_ls_number_reflns     4315
_refine_ls_number_parameters     239
_refine_ls_number_restraints     3
_refine_ls_hydrogen_treatment     mixed
_refine_ls_weighting_scheme     calc
_refine_ls_weighting_details
         'calc w=1/[\s^2^(Fo^2^)+(0.0270P)^2^+9.4128P] where P=(Fo^2^+2Fc^2^)/3'
_atom_sites_solution_hydrogens     geom
_atom_sites_solution_primary     direct
_atom_sites_solution_secondary     difmap
_refine_ls_shift/su_max     0.000
_refine_ls_shift/su_mean     0.000
_refine_diff_density_max     1.123
_refine_diff_density_min     -1.345
_refine_ls_extinction_method     'SHELXL97 (Sheldrick, 2008)'
_refine_ls_extinction_coef     0.00222(10)
_refine_ls_extinction_expression
                                  'Fc^*^=kFc[1+0.001xFc^2^\l^3^/sin(2\q)]^-1/4^'
loop_
    _atom_type_symbol
    _atom_type_description
    _atom_type_scat_dispersion_real
    _atom_type_scat_dispersion_imag
    _atom_type_scat_source
    'C' 'C' 0.0033 0.0016
                         'International Tables Vol C Tables 4.2.6.8 and 6.1.1.4'
    'H' 'H' 0.0000 0.0000
                         'International Tables Vol C Tables 4.2.6.8 and 6.1.1.4'
    'N' 'N' 0.0061 0.0033
                         'International Tables Vol C Tables 4.2.6.8 and 6.1.1.4'
    'O' 'O' 0.0106 0.0060
                         'International Tables Vol C Tables 4.2.6.8 and 6.1.1.4'
    'I' 'I' -0.4742 1.8119
                         'International Tables Vol C Tables 4.2.6.8 and 6.1.1.4'
_computing_data_collection     'SMART (Bruker, 1998)'
_computing_cell_refinement     'SAINT (Bruker, 1998)'
_computing_data_reduction     'SAINT (Bruker, 1998)'
_computing_structure_solution     'SHELXS97 (Sheldrick, 2008)'
_computing_structure_refinement     'SHELXL97 (Sheldrick, 2008)'
_computing_molecular_graphics     'SHELXTL (Sheldrick, 2008)'
_computing_publication_material     'SHELXTL (Sheldrick, 2008)'
loop_
    _atom_site_type_symbol
    _atom_site_label
    _atom_site_fract_x
    _atom_site_fract_y
    _atom_site_fract_z
    _atom_site_U_iso_or_equiv
    _atom_site_thermal_displace_type
    _atom_site_calc_flag
    _atom_site_refinement_flags
    _atom_site_occupancy
    _atom_site_disorder_assembly
    _atom_site_disorder_group
    I I1 0.30599(2) 0.65273(4) 0.22384(2) 0.0780(2) Uani d . 1.000 . .
    I I2 0.44485(3) 1.03076(3) 0.37750(3) 0.0875(2) Uani d . 1.000 . .
    O O1 0.42798(16) 0.5423(2) 0.3180(2) 0.0600(11) Uani d . 1.000 . .
    O O2 0.53658(14) 0.3091(2) 0.40531(19) 0.0511(10) Uani d . 1.000 . .
    O O3 0.81379(14) 0.1047(2) 0.53841(19) 0.0469(10) Uani d D 1.000 . .
    O O4 0.72081(16) 0.0227(2) 0.4401(2) 0.0579(11) Uani d . 1.000 . .
    N N1 0.53819(16) 0.5213(3) 0.4091(2) 0.0435(11) Uani d . 1.000 . .
    N N2 0.59137(17) 0.4611(3) 0.4418(2) 0.0430(11) Uani d D 1.000 . .
    C C1 0.48852(19) 0.6898(3) 0.3790(2) 0.0400(12) Uani d . 1.000 . .
    C C2 0.4343(2) 0.6470(3) 0.3315(3) 0.0430(12) Uani d . 1.000 . .
    C C3 0.3854(2) 0.7157(4) 0.2971(3) 0.0480(14) Uani d . 1.000 . .
    C C4 0.3886(2) 0.8237(4) 0.3112(3) 0.0550(16) Uani d . 1.000 . .
    C C5 0.4420(2) 0.8658(3) 0.3584(3) 0.0527(16) Uani d . 1.000 . .
    C C6 0.4916(2) 0.8002(3) 0.3918(3) 0.0480(12) Uani d . 1.000 . .
    C C7 0.5422(2) 0.6220(3) 0.4159(3) 0.0427(12) Uani d . 1.000 . .
    C C8 0.58719(19) 0.3537(3) 0.4359(2) 0.0378(11) Uani d . 1.000 . .
    C C9 0.64765(18) 0.2924(3) 0.4669(2) 0.0337(11) Uani d . 1.000 . .
    C C10 0.65308(19) 0.1866(3) 0.4410(2) 0.0393(12) Uani d . 1.000 . .
    C C11 0.70893(19) 0.1254(3) 0.4644(2) 0.0378(11) Uani d . 1.000 . .
    C C12 0.76007(18) 0.1695(3) 0.5169(2) 0.0349(11) Uani d . 1.000 . .
    C C13 0.75389(19) 0.2734(3) 0.5434(2) 0.0382(11) Uani d . 1.000 . .
    C C14 0.69824(19) 0.3345(3) 0.5188(2) 0.0383(11) Uani d . 1.000 . .
    C C15 0.6690(3) -0.0275(4) 0.3916(4) 0.074(2) Uani d . 1.000 . .
    O O5 0.40228(15) 0.2948(3) 0.3656(2) 0.0545(10) Uani d D 1.000 . .
    C C16 0.3918(3) 0.2952(5) 0.2788(3) 0.072(2) Uani d . 1.000 . .
    H H1 0.45980 0.51100 0.34060 0.0900 Uiso c R 1.000 . .
    H H2 0.6291(17) 0.493(4) 0.463(3) 0.0800 Uiso d D 1.000 . .
    H H3 0.839(2) 0.136(4) 0.574(3) 0.0800 Uiso d D 1.000 . .
    H H4 0.35510 0.86800 0.28920 0.0660 Uiso c R 1.000 . .
    H H6 0.52730 0.82890 0.42290 0.0570 Uiso c R 1.000 . .
    H H7 0.57900 0.65240 0.44400 0.0510 Uiso c R 1.000 . .
    H H10 0.61890 0.15740 0.40790 0.0470 Uiso c R 1.000 . .
    H H13 0.78720 0.30230 0.57790 0.0460 Uiso c R 1.000 . .
    H H14 0.69460 0.40400 0.53700 0.0460 Uiso c R 1.000 . .
    H H15A 0.62660 -0.02830 0.42200 0.1110 Uiso c R 1.000 . .
    H H15B 0.68270 -0.09870 0.37950 0.1110 Uiso c R 1.000 . .
    H H15C 0.66280 0.01070 0.34080 0.1110 Uiso c R 1.000 . .
    H H5 0.4435(11) 0.311(4) 0.376(3) 0.0800 Uiso d D 1.000 . .
    H H16A 0.39370 0.36660 0.25860 0.1080 Uiso c R 1.000 . .
    H H16B 0.34770 0.26540 0.26630 0.1080 Uiso c R 1.000 . .
    H H16C 0.42710 0.25410 0.25240 0.1080 Uiso c R 1.000 . .
loop_
    _atom_site_aniso_label
    _atom_site_aniso_U_11
    _atom_site_aniso_U_22
    _atom_site_aniso_U_33
    _atom_site_aniso_U_12
    _atom_site_aniso_U_13
    _atom_site_aniso_U_23
    I1 0.0504(2) 0.1183(4) 0.0653(2) 0.0102(2) -0.0165(2) -0.0126(2)
    I2 0.1299(4) 0.0430(2) 0.0895(3) 0.0164(2) 0.0026(3) 0.0088(2)
    O1 0.0545(19) 0.0484(18) 0.077(2) 0.0036(14) -0.0186(17) -0.0037(16)
    O2 0.0344(15) 0.0555(18) 0.0634(19) 0.0008(13) -0.0115(14) -0.0053(15)
    O3 0.0377(16) 0.0410(15) 0.0620(19) 0.0103(12) -0.0107(13) -0.0080(14)
    O4 0.0627(19) 0.0359(16) 0.075(2) 0.0051(14) -0.0197(17) -0.0150(15)
    N1 0.0366(17) 0.046(2) 0.0480(19) 0.0088(15) -0.0006(15) 0.0069(16)
    N2 0.0347(17) 0.0403(19) 0.054(2) 0.0076(14) -0.0071(16) 0.0050(16)
    C1 0.036(2) 0.043(2) 0.041(2) 0.0050(17) 0.0046(17) 0.0060(18)
    C2 0.038(2) 0.048(2) 0.043(2) 0.0048(18) 0.0014(17) 0.0007(18)
    C3 0.037(2) 0.068(3) 0.039(2) 0.010(2) -0.0003(17) 0.005(2)
    C4 0.058(3) 0.059(3) 0.048(2) 0.023(2) 0.001(2) 0.014(2)
    C5 0.064(3) 0.040(2) 0.054(3) 0.012(2) 0.007(2) 0.011(2)
    C6 0.047(2) 0.047(2) 0.050(2) -0.0020(19) 0.002(2) 0.002(2)
    C7 0.034(2) 0.049(2) 0.045(2) 0.0057(17) -0.0022(17) 0.0046(18)
    C8 0.0325(19) 0.044(2) 0.037(2) 0.0020(17) 0.0008(16) -0.0025(17)
    C9 0.0271(17) 0.0349(19) 0.039(2) -0.0009(15) 0.0010(15) 0.0005(16)
    C10 0.037(2) 0.038(2) 0.043(2) -0.0053(16) -0.0061(17) -0.0009(17)
    C11 0.039(2) 0.0323(19) 0.042(2) -0.0013(15) 0.0000(17) -0.0040(16)
    C12 0.0302(18) 0.0335(19) 0.041(2) 0.0017(15) 0.0013(15) -0.0006(16)
    C13 0.0305(18) 0.038(2) 0.046(2) -0.0033(16) -0.0053(17) -0.0059(17)
    C14 0.0365(19) 0.0314(19) 0.047(2) 0.0013(16) -0.0014(17) -0.0025(17)
    C15 0.087(4) 0.045(3) 0.090(4) -0.004(3) -0.028(3) -0.026(3)
    O5 0.0357(15) 0.072(2) 0.0557(19) -0.0057(15) 0.0036(14) -0.0073(16)
    C16 0.082(4) 0.075(4) 0.060(3) -0.011(3) -0.007(3) -0.009(3)
_geom_special_details
;
 Bond distances, angles etc. have been calculated using the
 rounded fractional coordinates. All su's are estimated
 from the variances of the (full) variance-covariance matrix.
 The cell esds are taken into account in the estimation of
 distances, angles and torsion angles
;
loop_
    _geom_bond_atom_site_label_1
    _geom_bond_atom_site_label_2
    _geom_bond_site_symmetry_1
    _geom_bond_site_symmetry_2
    _geom_bond_distance
    _geom_bond_publ_flag
    I1 C3 . . 2.103(4) no
    I2 C5 . . 2.111(4) no
    O1 C2 . . 1.348(5) no
    O2 C8 . . 1.238(5) no
    O3 C12 . . 1.374(4) no
    O4 C11 . . 1.377(5) no
    O4 C15 . . 1.426(7) no
    O1 H1 . . 0.8200 no
    O3 H3 . . 0.85(5) no
    O5 C16 . . 1.416(6) no
    O5 H5 . . 0.85(3) no
    N1 C7 . . 1.282(5) no
    N1 N2 . . 1.390(5) no
    N2 C8 . . 1.365(5) no
    N2 H2 . . 0.91(4) no
    C1 C6 . . 1.414(5) no
    C1 C7 . . 1.477(5) no
    C1 C2 . . 1.413(6) no
    C2 C3 . . 1.404(6) no
    C3 C4 . . 1.387(7) no
    C4 C5 . . 1.395(6) no
    C5 C6 . . 1.383(6) no
    C8 C9 . . 1.496(5) no
    C9 C14 . . 1.398(5) no
    C9 C10 . . 1.407(5) no
    C10 C11 . . 1.387(5) no
    C11 C12 . . 1.421(5) no
    C12 C13 . . 1.388(5) no
    C13 C14 . . 1.389(5) no
    C4 H4 . . 0.9300 no
    C6 H6 . . 0.9300 no
    C7 H7 . . 0.9300 no
    C10 H10 . . 0.9300 no
    C13 H13 . . 0.9300 no
    C14 H14 . . 0.9300 no
    C15 H15C . . 0.9600 no
    C15 H15A . . 0.9600 no
    C15 H15B . . 0.9600 no
    C16 H16A . . 0.9600 no
    C16 H16B . . 0.9600 no
    C16 H16C . . 0.9600 no
loop_
    _geom_angle_atom_site_label_1
    _geom_angle_atom_site_label_2
    _geom_angle_atom_site_label_3
    _geom_angle_site_symmetry_1
    _geom_angle_site_symmetry_2
    _geom_angle_site_symmetry_3
    _geom_angle
    _geom_angle_publ_flag
    C11 O4 C15 . . . 117.3(3) yes
    C2 O1 H1 . . . 109.00 no
    C12 O3 H3 . . . 109(3) no
    C16 O5 H5 . . . 109(3) no
    N2 N1 C7 . . . 117.9(3) yes
    N1 N2 C8 . . . 118.4(3) yes
    C8 N2 H2 . . . 121(3) no
    N1 N2 H2 . . . 120(3) no
    C2 C1 C7 . . . 121.6(3) no
    C6 C1 C7 . . . 119.0(3) no
    C2 C1 C6 . . . 119.3(3) no
    O1 C2 C3 . . . 118.9(4) yes
    C1 C2 C3 . . . 118.9(4) no
    O1 C2 C1 . . . 122.2(4) yes
    I1 C3 C4 . . . 119.9(3) yes
    C2 C3 C4 . . . 121.0(4) no
    I1 C3 C2 . . . 119.1(3) yes
    C3 C4 C5 . . . 120.0(4) no
    C4 C5 C6 . . . 120.3(4) no
    I2 C5 C4 . . . 118.5(3) yes
    I2 C5 C6 . . . 121.2(3) yes
    C1 C6 C5 . . . 120.5(4) no
    N1 C7 C1 . . . 120.0(4) yes
    N2 C8 C9 . . . 116.5(3) yes
    O2 C8 N2 . . . 122.0(3) yes
    O2 C8 C9 . . . 121.5(3) yes
    C8 C9 C14 . . . 123.8(3) no
    C10 C9 C14 . . . 119.2(3) no
    C8 C9 C10 . . . 117.0(3) no
    C9 C10 C11 . . . 120.6(3) no
    O4 C11 C12 . . . 115.0(3) yes
    C10 C11 C12 . . . 119.5(3) no
    O4 C11 C10 . . . 125.5(3) yes
    O3 C12 C11 . . . 116.7(3) yes
    C11 C12 C13 . . . 119.7(3) no
    O3 C12 C13 . . . 123.6(3) yes
    C12 C13 C14 . . . 120.5(3) no
    C9 C14 C13 . . . 120.6(3) no
    C5 C4 H4 . . . 120.00 no
    C3 C4 H4 . . . 120.00 no
    C1 C6 H6 . . . 120.00 no
    C5 C6 H6 . . . 120.00 no
    C1 C7 H7 . . . 120.00 no
    N1 C7 H7 . . . 120.00 no
    C9 C10 H10 . . . 120.00 no
    C11 C10 H10 . . . 120.00 no
    C14 C13 H13 . . . 120.00 no
    C12 C13 H13 . . . 120.00 no
    C9 C14 H14 . . . 120.00 no
    C13 C14 H14 . . . 120.00 no
    O4 C15 H15B . . . 109.00 no
    O4 C15 H15C . . . 109.00 no
    O4 C15 H15A . . . 109.00 no
    H15A C15 H15C . . . 109.00 no
    H15B C15 H15C . . . 110.00 no
    H15A C15 H15B . . . 109.00 no
    O5 C16 H16A . . . 109.00 no
    O5 C16 H16B . . . 110.00 no
    O5 C16 H16C . . . 109.00 no
    H16A C16 H16B . . . 109.00 no
    H16A C16 H16C . . . 109.00 no
    H16B C16 H16C . . . 110.00 no
loop_
    _geom_torsion_atom_site_label_1
    _geom_torsion_atom_site_label_2
    _geom_torsion_atom_site_label_3
    _geom_torsion_atom_site_label_4
    _geom_torsion_site_symmetry_1
    _geom_torsion_site_symmetry_2
    _geom_torsion_site_symmetry_3
    _geom_torsion_site_symmetry_4
    _geom_torsion
    _geom_torsion_publ_flag
    C15 O4 C11 C10 . . . . -4.7(6) no
    C15 O4 C11 C12 . . . . 176.2(4) no
    C7 N1 N2 C8 . . . . 179.1(4) no
    N2 N1 C7 C1 . . . . 177.4(3) no
    N1 N2 C8 O2 . . . . -2.8(5) no
    N1 N2 C8 C9 . . . . 176.1(3) no
    C6 C1 C2 O1 . . . . -179.1(4) no
    C6 C1 C2 C3 . . . . 1.0(6) no
    C7 C1 C2 O1 . . . . 0.8(6) no
    C7 C1 C2 C3 . . . . -179.1(4) no
    C2 C1 C6 C5 . . . . 0.2(6) no
    C7 C1 C6 C5 . . . . -179.7(4) no
    C2 C1 C7 N1 . . . . -3.9(6) no
    C6 C1 C7 N1 . . . . 176.0(4) no
    O1 C2 C3 I1 . . . . -1.5(6) no
    O1 C2 C3 C4 . . . . 178.2(4) no
    C1 C2 C3 I1 . . . . 178.5(3) no
    C1 C2 C3 C4 . . . . -1.9(7) no
    I1 C3 C4 C5 . . . . -178.7(3) no
    C2 C3 C4 C5 . . . . 1.7(7) no
    C3 C4 C5 I2 . . . . 179.7(3) no
    C3 C4 C5 C6 . . . . -0.5(7) no
    I2 C5 C6 C1 . . . . 179.4(3) no
    C4 C5 C6 C1 . . . . -0.4(7) no
    O2 C8 C9 C10 . . . . 16.1(5) no
    O2 C8 C9 C14 . . . . -164.4(3) no
    N2 C8 C9 C10 . . . . -162.8(3) no
    N2 C8 C9 C14 . . . . 16.8(5) no
    C8 C9 C10 C11 . . . . 177.6(3) no
    C14 C9 C10 C11 . . . . -2.0(5) no
    C8 C9 C14 C13 . . . . -178.4(3) no
    C10 C9 C14 C13 . . . . 1.2(5) no
    C9 C10 C11 O4 . . . . -177.3(3) no
    C9 C10 C11 C12 . . . . 1.7(5) no
    O4 C11 C12 O3 . . . . -1.4(5) no
    O4 C11 C12 C13 . . . . 178.5(3) no
    C10 C11 C12 O3 . . . . 179.5(3) no
    C10 C11 C12 C13 . . . . -0.7(5) no
    O3 C12 C13 C14 . . . . 179.7(3) no
    C11 C12 C13 C14 . . . . -0.2(5) no
    C12 C13 C14 C9 . . . . -0.1(5) no
loop_
    _geom_hbond_atom_site_label_D
    _geom_hbond_atom_site_label_H
    _geom_hbond_atom_site_label_A
    _geom_hbond_site_symmetry_A
    _geom_hbond_distance_DH
    _geom_hbond_distance_HA
    _geom_hbond_distance_DA
    _geom_hbond_angle_DHA
    _geom_hbond_publ_flag
    O1 H1 N1 . 0.82 1.89 2.614(4) 147 yes
    O5 H5 O2 . 0.85(3) 1.87(2) 2.698(4) 165(5) yes
    N2 H2 O3 7_655 0.91(4) 2.17(5) 3.024(4) 157(3) yes
    O3 H3 O5 3_556 0.85(5) 1.80(4) 2.643(4) 170(4) yes
    C14 H14 O3 7_655 0.93 2.55 3.442(5) 162 yes
    C16 H16A O1 . 0.96 2.51 3.267(7) 135 yes
