# Supplementary material for: (E)-4-Hy­droxy-N′-(2-hy­droxy-3,5-diiodo­benzyl­idene)-3-meth­oxy­benzohydrazide methanol monosolvate
Source: Acta Crystallogr Sect E Struct Rep Online. 2012 Feb 10;68(Pt 3):o654. doi: 10.1107/S1600536812004552 (PMC3295446; doi:10.1107/S1600536812004552)
Supplement: Supplementary file 2 [file e-68-0o654-Isup2.hkl]

# 
# h,k,l, Fc-squared, Fo-squared, sigma(Fo-squared) and status flag 
# 
data_I
_shelx_title ' Pbcn in Pbcn' 
_shelx_refln_list_code          4 
_shelx_F_calc_maximum      743.01 
_exptl_crystal_F_000      2176.00 
_reflns_d_resolution_high  0.7828 
 
loop_ 
 _symmetry_equiv_pos_as_xyz 
 'x, y, z' 
 '-x+1/2, -y+1/2, z+1/2' 
 '-x, y, -z+1/2' 
 'x+1/2, -y+1/2, -z' 
 '-x, -y, -z' 
 'x-1/2, y-1/2, -z-1/2' 
 'x, -y, z-1/2' 
 '-x-1/2, y-1/2, z' 
 
_cell_length_a    19.4672 
_cell_length_b    12.6547 
_cell_length_c    16.1376 
_cell_angle_alpha  90.000 
_cell_angle_beta   90.000 
_cell_angle_gamma  90.000 
 
_shelx_F_squared_multiplier     1.000 
 
loop_ 
 _refln_index_h 
 _refln_index_k 
 _refln_index_l 
 _refln_F_squared_calc 
 _refln_F_squared_meas 
 _refln_F_squared_sigma 
 _refln_observed_status 
   2   0   0    10373.96     9836.13    256.69 o 
   4   0   0     9248.82    10732.09    290.90 o 
   6   0   0     6661.79     6801.39    208.59 o 
   8   0   0   262375.19   215239.88   5298.35 o 
  10   0   0     9661.11     9325.25    297.07 o 
  12   0   0    20341.54    20136.12    574.83 o 
  14   0   0     3305.78     2682.89    149.05 o 
  16   0   0    12629.07    12650.11    295.27 o 
  18   0   0     7646.61     7581.12    169.30 o 
  20   0   0    10412.55    10717.29    363.70 o 
   1   1   0     4198.39     4631.98    117.71 o 
   3   1   0    68695.06    70426.27   1747.25 o 
   5   1   0    18508.91    18774.51    277.09 o 
   7   1   0       58.18      124.73     18.25 o 
   9   1   0    15828.22    15880.92    252.25 o 
  11   1   0    49628.57    46922.22    682.71 o 
  13   1   0    13182.28    12869.72    195.40 o 
  15   1   0     1074.72      921.53     47.30 o 
  17   1   0     4942.59     5419.53    116.58 o 
  19   1   0     4097.01     3802.97    117.80 o 
  21   1   0     2553.00     2696.20    126.19 o 
   0   2   0     2916.69     3450.93    105.81 o 
   2   2   0    97844.28   101055.36   2969.89 o 
   4   2   0     5061.95     5629.99     82.92 o 
   6   2   0    34469.19    33205.58    479.08 o 
   8   2   0    55649.02    58158.28    998.01 o 
  10   2   0    43426.61    42103.75    612.11 o 
  12   2   0     1645.45     1707.84     88.33 o 
  14   2   0     2736.42     2919.25     74.53 o 
  16   2   0      395.11      386.15     81.46 o 
  18   2   0     3163.88     3045.23     89.59 o 
  20   2   0     1470.62     1711.19     83.64 o 
  22   2   0      310.23      143.98     54.80 o 
   1   3   0   222508.78   239843.63   4917.72 o 
   3   3   0    45588.82    46026.56    650.60 o 
   5   3   0    76353.65    77581.10   1466.68 o 
   7   3   0   113114.95   110109.82   1532.55 o 
   9   3   0    15470.17    15090.96    213.07 o 
  11   3   0     2237.55     2215.13     57.17 o 
  13   3   0    27922.48    27202.59    368.25 o 
  15   3   0     9938.27     9973.13    197.47 o 
  17   3   0       13.53       23.67     28.80 o 
  19   3   0      828.46      789.84     54.76 o 
  21   3   0     4608.19     4565.79    171.99 o 
  23   3   0     2044.06     1866.88    179.25 o 
   0   4   0     1367.22     1402.11     74.51 o 
   2   4   0   116197.40   121658.41   2080.76 o 
   4   4   0      702.21      611.56     88.35 o 
   6   4   0    39061.32    40342.86    503.51 o 
   8   4   0    14085.86    15899.45    449.60 o 
  10   4   0    53005.81    53543.11    672.82 o 
  12   4   0     2801.20     2945.55    172.26 o 
  14   4   0      258.90      289.16     40.71 o 
  16   4   0     3469.23     3617.12    142.99 o 
  18   4   0     6608.22     6581.40    149.03 o 
  20   4   0      976.58     1289.83     93.13 o 
  22   4   0       45.30        8.90     48.58 o 
  24   4   0      114.25       43.92     81.09 o 
   1   5   0     2423.06     2612.43    101.80 o 
   3   5   0      783.39      750.22     38.16 o 
   5   5   0     1298.02     1794.16    119.46 o 
   7   5   0     5855.45     6275.17    134.94 o 
   9   5   0     9218.81     9101.39    288.73 o 
  11   5   0     1490.17     1274.73     60.36 o 
  13   5   0     1229.33     1186.88     63.24 o 
  15   5   0     1327.44     1504.70     75.69 o 
  17   5   0     1133.04      947.68     58.37 o 
  19   5   0      113.39       28.19     39.77 o 
  21   5   0      108.90      197.55     60.61 o 
  23   5   0       16.42      -16.89     74.33 o 
   0   6   0   199577.81   223004.91   5494.88 o 
   2   6   0       30.86       48.12     22.86 o 
   4   6   0     1767.94     1810.80     64.44 o 
   6   6   0       46.12      148.57     83.59 o 
   8   6   0    30747.60    30457.51    402.76 o 
  10   6   0     2857.94     2780.98     73.71 o 
  12   6   0     2691.65     2546.37    146.96 o 
  14   6   0        1.70       47.99     36.13 o 
  16   6   0     2196.67     2270.18    116.40 o 
  18   6   0     1261.04     1580.90    160.65 o 
  20   6   0      951.40      722.45    159.13 o 
  22   6   0       31.51       54.06     57.34 o 
   1   7   0     1060.25     1190.30     68.13 o 
   3   7   0     5647.02     6049.48    105.71 o 
   5   7   0    27040.81    27029.50    423.83 o 
   7   7   0     1024.11     1000.75     55.22 o 
   9   7   0       10.28       37.85     26.77 o 
  11   7   0     3371.41     3329.72     97.28 o 
  13   7   0     4864.57     4841.14    131.48 o 
  15   7   0     1773.57     1960.28     88.60 o 
  17   7   0      400.71      308.76     44.86 o 
  19   7   0      923.62      860.57    152.65 o 
  21   7   0      906.53     1060.32     98.99 o 
   0   8   0       90.49      168.94     67.58 o 
   2   8   0     3153.02     3476.64    574.28 o 
   4   8   0      266.17      363.20     48.17 o 
   6   8   0      941.53     1027.67    121.97 o 
   8   8   0     5552.34     5255.75    132.32 o 
  10   8   0       61.22       69.31     30.06 o 
  12   8   0      520.59      521.42     43.47 o 
  14   8   0      332.22      317.49     51.37 o 
  16   8   0      129.38       82.34     37.64 o 
  18   8   0       13.91      -40.86     35.31 o 
  20   8   0        2.50      -45.53     50.00 o 
   1   9   0      167.26       50.88     54.06 o 
   3   9   0     2890.80     3115.27    100.92 o 
   5   9   0     3483.22     3536.09    169.39 o 
   7   9   0     5229.68     4842.32    190.10 o 
   9   9   0      341.30      336.37     53.17 o 
  11   9   0     2021.73     2225.93     78.52 o 
  13   9   0      166.15       57.00     43.11 o 
  15   9   0     1939.63     1669.09     77.85 o 
  17   9   0        6.23        6.64     38.14 o 
  19   9   0      483.95      578.69    113.30 o 
   0  10   0     7102.36     6323.73    271.70 o 
   2  10   0        0.26       11.26     31.53 o 
   4  10   0      633.32      581.23     71.67 o 
   6  10   0     1726.95     1467.80     77.15 o 
   8  10   0    10542.51    10062.25    269.97 o 
  10  10   0       13.27       33.66     33.57 o 
  12  10   0      498.01      487.99     43.04 o 
  14  10   0        1.10        3.42     35.73 o 
  16  10   0      689.96      988.58    123.91 o 
  18  10   0      361.01      207.93     55.84 o 
   1  11   0     1776.61     1643.28    106.42 o 
   3  11   0     3453.56     2675.59    135.59 o 
   5  11   0     1610.48     2027.25     89.83 o 
   7  11   0      212.82      294.33     43.25 o 
   9  11   0     1304.83     1350.30     88.33 o 
  11  11   0     2206.65     2199.86     76.45 o 
  13  11   0      504.33      652.97     51.04 o 
  15  11   0       80.90       58.10     41.26 o 
  17  11   0      354.16      296.93     53.65 o 
   0  12   0    11469.03     9422.27    374.30 o 
   2  12   0     8794.45     8744.42    426.33 o 
   4  12   0       36.97       71.13     82.77 o 
   6  12   0     1007.87     1089.12    123.64 o 
   8  12   0     1022.74      728.62     59.03 o 
  10  12   0     2170.29     2263.60     79.75 o 
  12  12   0      363.58      439.81     55.81 o 
  14  12   0       63.18       44.05     35.73 o 
  16  12   0      141.20      231.64     53.70 o 
   1  13   0     3868.01     3878.79    218.41 o 
   3  13   0       41.69      111.49     69.28 o 
   5  13   0      578.50      627.74    119.98 o 
   7  13   0     1752.29     1481.82     94.20 o 
   9  13   0     1310.18     1508.98     81.24 o 
  11  13   0      590.48      631.37     58.28 o 
  13  13   0      229.68      245.70     46.30 o 
   0  14   0     5643.31     5998.51    308.40 o 
   2  14   0     2241.10     2015.60    131.49 o 
   4  14   0      422.86      672.63    152.07 o 
   6  14   0      197.81      102.74     72.64 o 
   8  14   0     1473.34     1598.34    202.87 o 
  10  14   0     1246.86     1131.16     74.80 o 
  12  14   0      206.53      287.58     48.17 o 
   1  15   0     2465.93     2400.09    144.70 o 
   3  15   0     1096.91     1628.37    134.66 o 
   5  15   0      297.56      288.90     86.02 o 
   7  15   0      240.08      114.99     73.60 o 
   9  15   0     1021.70     1145.88    175.77 o 
   1   1   1    13375.71    13367.70    287.01 o 
   2   1   1     3847.65     4254.09    162.95 o 
   3   1   1    41604.14    40854.92    449.23 o 
   4   1   1      409.73      473.05     22.18 o 
   5   1   1    92395.38    86505.73   1047.97 o 
   6   1   1     2595.86     2373.97     42.07 o 
   7   1   1    11335.87    11934.64    135.97 o 
   8   1   1     1456.13     1635.46     55.51 o 
   9   1   1      193.61      369.15     23.05 o 
  10   1   1     1608.25     1699.77     75.05 o 
  11   1   1    15110.49    14070.95    175.52 o 
  12   1   1      724.92      711.27     32.46 o 
  13   1   1    17523.73    16869.84    173.05 o 
  14   1   1      963.04     1073.60     33.87 o 
  15   1   1    17233.36    16970.73    263.90 o 
  16   1   1     2370.03     2513.65     56.90 o 
  17   1   1       45.73       51.90     19.31 o 
  18   1   1      560.71      605.33     44.91 o 
  19   1   1      670.73      596.78     42.08 o 
  20   1   1      910.01      902.99     49.67 o 
  21   1   1      925.64      977.57     81.43 o 
  22   1   1       79.93      105.92     72.64 o 
  23   1   1     1925.16     2088.78    189.38 o 
   0   2   1   150719.20   160850.36  14345.92 o 
   1   2   1     8917.57     9135.10    123.60 o 
   2   2   1    35823.51    38154.73    445.57 o 
   3   2   1    29293.24    28796.51    658.61 o 
   4   2   1    18506.24    19064.57    183.27 o 
   5   2   1     7885.98     7777.46     96.43 o 
   6   2   1    13490.80    13543.75    162.87 o 
   7   2   1       55.17       83.65     16.31 o 
   8   2   1    87987.88    83823.19    828.84 o 
   9   2   1      819.48      796.51     37.56 o 
  10   2   1    14412.53    14706.41    169.86 o 
  11   2   1     2142.58     2143.21     74.92 o 
  12   2   1    11121.77    11610.65    134.60 o 
  13   2   1      161.64      198.24     20.19 o 
  14   2   1       27.56      137.54     21.22 o 
  15   2   1      779.29      748.85     32.65 o 
  16   2   1    10995.60    11024.20    151.43 o 
  17   2   1       21.78       19.07     21.39 o 
  18   2   1     6094.05     5901.26    103.87 o 
  19   2   1       27.97       40.02     26.94 o 
  20   2   1     2036.73     2161.75     65.69 o 
  21   2   1       11.97        8.64     31.06 o 
  22   2   1      283.37      340.14     45.88 o 
  23   2   1       51.02       44.95     44.23 o 
   1   3   1      297.40      272.69     25.37 o 
   2   3   1    10581.48    10875.34    152.13 o 
   3   3   1    14042.93    15373.66    194.23 o 
   4   3   1     2490.33     2245.88     53.87 o 
   5   3   1     1529.12     1712.54     32.72 o 
   6   3   1    12331.32    12415.07    124.91 o 
   7   3   1     1114.84     1585.02     67.19 o 
   8   3   1    28257.60    30943.55    369.55 o 
   9   3   1      155.10      207.90     15.76 o 
  10   3   1       20.18       40.53     23.45 o 
  11   3   1     2079.72     2097.35     47.89 o 
  12   3   1       14.07       70.60     16.56 o 
  13   3   1      419.68      652.01     31.93 o 
  14   3   1     2674.90     2946.99     64.46 o 
  15   3   1      277.55      314.98     34.33 o 
  16   3   1      332.11      423.95     30.41 o 
  17   3   1     1055.91     1051.32     43.16 o 
  18   3   1        0.03      -14.45     26.69 o 
  19   3   1       57.89       43.58     27.48 o 
  20   3   1       35.48        5.94     26.13 o 
  21   3   1      136.28      160.73     64.37 o 
  22   3   1       70.85      109.46     43.54 o 
  23   3   1      186.33      231.10     55.18 o 
  24   3   1       18.99       29.53     54.79 o 
   0   4   1     6659.97     7042.05    105.37 o 
   1   4   1     5083.29     4799.66     65.29 o 
   2   4   1   103339.78   103181.64   1475.36 o 
   3   4   1    29695.94    29854.82    411.45 o 
   4   4   1       63.90       60.39     13.16 o 
   5   4   1     5798.80     5632.56    156.31 o 
   6   4   1    36737.66    35866.16    563.14 o 
   7   4   1       54.53       60.25     15.91 o 
   8   4   1     1904.94     1677.85     37.15 o 
   9   4   1     1689.06     1717.88     42.88 o 
  10   4   1    24663.43    24804.98    317.30 o 
  11   4   1     3456.47     3873.28    108.61 o 
  12   4   1        7.65       24.85     18.35 o 
  13   4   1       70.30      116.20     20.52 o 
  14   4   1      136.93      166.47     24.58 o 
  15   4   1      569.61      560.10     33.65 o 
  16   4   1     3198.03     3082.89     67.46 o 
  17   4   1       58.57      130.27     26.69 o 
  18   4   1     3498.75     3602.88     90.75 o 
  19   4   1       56.31       46.52     27.99 o 
  20   4   1      241.65      272.15     40.55 o 
  21   4   1      110.60       92.46     39.50 o 
  22   4   1       32.19        5.96     67.08 o 
  23   4   1      108.75      161.74     51.27 o 
  24   4   1      224.93      180.77     69.29 o 
   1   5   1    58505.47    58158.30    577.26 o 
   2   5   1    12821.81    12790.44    187.30 o 
   3   5   1     9528.60     9448.70    181.31 o 
   4   5   1    30237.43    29804.94    474.14 o 
   5   5   1    31768.86    32034.69    378.27 o 
   6   5   1    12364.67    12770.49    196.14 o 
   7   5   1    40533.94    39985.52    384.86 o 
   8   5   1     5110.86     5089.83     68.29 o 
   9   5   1     5399.75     5286.54    141.82 o 
  10   5   1      162.20      200.33     26.94 o 
  11   5   1     1088.93     1119.25     40.44 o 
  12   5   1     2095.01     2245.00    101.65 o 
  13   5   1    15259.33    15514.50    181.67 o 
  14   5   1     1433.82     1613.74     49.12 o 
  15   5   1     8227.90     8234.13    145.35 o 
  16   5   1      119.97      139.73     27.15 o 
  17   5   1        9.75      -12.20     23.50 o 
  18   5   1      232.08      167.81     32.09 o 
  19   5   1       21.56       34.63     30.46 o 
  20   5   1      350.82      346.44     46.33 o 
  21   5   1     2221.41     2200.27    103.96 o 
  22   5   1        7.42      -32.51     40.31 o 
  23   5   1     1288.13     1574.42     96.28 o 
   0   6   1     4404.57     4805.53    187.33 o 
   1   6   1    16730.56    17360.91    215.44 o 
   2   6   1    33253.91    32820.02    320.14 o 
   3   6   1    20518.68    20035.02    224.94 o 
   4   6   1      990.83     1065.39     79.91 o 
   5   6   1    20854.64    19923.49    348.12 o 
   6   6   1     9478.46     9250.02    230.13 o 
   7   6   1    17457.90    17570.96    340.59 o 
   8   6   1     1544.60     1449.27     45.83 o 
   9   6   1        4.59       59.08     15.94 o 
  10   6   1    22583.56    22757.57    224.14 o 
  11   6   1     1446.11     1431.45     43.79 o 
  12   6   1       34.66       62.10     24.35 o 
  13   6   1     1781.34     1892.31     52.75 o 
  14   6   1      306.15      425.49     32.56 o 
  15   6   1     1883.25     1992.51     61.15 o 
  16   6   1       87.05       82.47     26.46 o 
  17   6   1       25.98       41.84     26.57 o 
  18   6   1     1668.64     1734.24     79.76 o 
  19   6   1      234.51      133.47     37.40 o 
  20   6   1      499.13      575.56     56.17 o 
  21   6   1       57.69       38.29     39.03 o 
  22   6   1       10.76      -33.58     40.08 o 
  23   6   1        0.12      -60.54     40.36 o 
   1   7   1    10108.27     9786.30    117.00 o 
   2   7   1     1498.91     1177.06     57.60 o 
   3   7   1    14658.83    14460.80    234.61 o 
   4   7   1    17547.43    17033.02    342.10 o 
   5   7   1     6302.36     6034.80     93.59 o 
   6   7   1     7622.17     7483.22    226.42 o 
   7   7   1     3019.97     2975.28     95.69 o 
   8   7   1     1315.86     1432.06     43.46 o 
   9   7   1     4444.73     4123.52    103.00 o 
  10   7   1      389.18      428.78     27.55 o 
  11   7   1    10089.61    10308.66    133.38 o 
  12   7   1     2756.36     2756.44     62.85 o 
  13   7   1      265.16      357.45     42.33 o 
  14   7   1     2159.88     2263.54     63.11 o 
  15   7   1      624.15      487.99     36.84 o 
  16   7   1      968.02      916.61     45.76 o 
  17   7   1        1.48        2.01     27.32 o 
  18   7   1        9.41      -20.16     29.67 o 
  19   7   1      749.15      703.36     58.14 o 
  20   7   1       65.71       77.15     35.99 o 
  21   7   1        9.30       18.07     34.35 o 
  22   7   1        0.22      -38.38     41.74 o 
   0   8   1    76860.70    76140.51   1118.71 o 
   1   8   1      891.84      673.77     51.55 o 
   2   8   1     1782.18     1928.03     68.94 o 
   3   8   1    30551.91    30857.41    342.57 o 
   4   8   1     2578.61     2641.19    104.87 o 
   5   8   1     8688.96     8448.44    198.78 o 
   6   8   1      105.96       80.92     24.94 o 
   7   8   1     5009.71     5030.50    118.86 o 
   8   8   1    32312.70    31736.00    418.72 o 
   9   8   1     3472.60     3227.90     66.17 o 
  10   8   1       20.24       12.01     18.23 o 
  11   8   1      762.40      766.45     33.00 o 
  12   8   1     3086.71     2721.72     59.72 o 
  13   8   1      524.72      498.66     35.95 o 
  14   8   1       31.98        5.51     25.81 o 
  15   8   1       90.78       90.85     29.30 o 
  16   8   1     2440.47     2595.71     69.06 o 
  17   8   1        6.98       16.02     27.39 o 
  18   8   1      596.37      578.35     68.33 o 
  19   8   1       22.83       37.51     32.54 o 
  20   8   1      528.44      367.21     55.20 o 
  21   8   1        4.64      -36.77     34.34 o 
   1   9   1     3452.27     3522.01     78.50 o 
   2   9   1     5151.72     4978.32     96.40 o 
   3   9   1    10267.69     9581.14    205.63 o 
   4   9   1     9569.42     9110.98    140.80 o 
   5   9   1     2617.77     2169.48     54.78 o 
   6   9   1     6231.21     6272.73     97.48 o 
   7   9   1       58.37      142.44     25.59 o 
   8   9   1    11875.49    11794.36    222.58 o 
   9   9   1      720.81      622.04     38.35 o 
  10   9   1        5.63       17.30     20.10 o 
  11   9   1     1907.46     1898.85     51.72 o 
  12   9   1      976.39      978.18     41.92 o 
  13   9   1     1027.26     1046.01     43.81 o 
  14   9   1      881.40      799.71     44.21 o 
  15   9   1       68.43       34.59     28.21 o 
  16   9   1      235.13      210.83     35.79 o 
  17   9   1      737.77      617.81     60.21 o 
  18   9   1        5.54      -26.40     27.31 o 
  19   9   1       70.85       41.49     33.50 o 
  20   9   1        4.62      -16.59     35.50 o 
   0  10   1    10588.22     9818.68    255.17 o 
   1  10   1     1287.03     1339.26     93.01 o 
   2  10   1     6427.72     6874.98    152.55 o 
   3  10   1     6991.46     6668.38    122.06 o 
   4  10   1      607.79      667.76     40.85 o 
   5  10   1     2663.27     2645.31     63.09 o 
   6  10   1     4448.68     4495.05    105.46 o 
   7  10   1       10.93       66.86     26.94 o 
   8  10   1     1850.36     1651.02     55.59 o 
   9  10   1       65.08      128.38     26.81 o 
  10  10   1     2409.93     2658.19     58.18 o 
  11  10   1     4706.65     4497.30     76.58 o 
  12  10   1     1197.10     1072.10     41.76 o 
  13  10   1        3.73        9.28     22.49 o 
  14  10   1       26.96       81.72     31.52 o 
  15  10   1      327.75      333.98     38.76 o 
  16  10   1       34.35       -2.27     30.29 o 
  17  10   1       77.34      135.24     34.25 o 
  18  10   1      180.12      100.03     34.64 o 
  19  10   1        1.51      -47.55     34.75 o 
   1  11   1     6531.13     6890.02    181.71 o 
   2  11   1     2701.72     2592.92     89.67 o 
   3  11   1      195.40      153.69     34.15 o 
   4  11   1     6707.28     6588.31    154.57 o 
   5  11   1       35.41      126.20     32.36 o 
   6  11   1     2370.84     2384.34     70.16 o 
   7  11   1     5825.85     5614.87    102.07 o 
   8  11   1      294.07      361.85     35.82 o 
   9  11   1     1476.96     1693.32     53.07 o 
  10  11   1     1736.26     1570.07     48.60 o 
  11  11   1        2.12        2.39     23.03 o 
  12  11   1       37.34       45.23     25.34 o 
  13  11   1      422.79      561.91     36.55 o 
  14  11   1      941.77      875.50     45.40 o 
  15  11   1      470.72      391.18     37.69 o 
  16  11   1      210.22      120.95     36.88 o 
  17  11   1        8.13        8.26     29.47 o 
  18  11   1        0.23       -0.64     32.73 o 
   0  12   1      632.13     1039.96    162.23 o 
   1  12   1       61.09      -42.45     42.41 o 
   2  12   1     3590.30     3320.49    113.87 o 
   3  12   1     3126.70     3295.49    105.73 o 
   4  12   1       52.76       87.73     46.33 o 
   5  12   1     1223.25     1289.01     63.77 o 
   6  12   1     1191.60     1011.45     53.89 o 
   7  12   1      766.27      771.98     49.13 o 
   8  12   1      331.08      444.39     39.57 o 
   9  12   1       75.37       -3.25     26.11 o 
  10  12   1     1736.97     1499.14     54.65 o 
  11  12   1      175.16      196.89     30.32 o 
  12  12   1       25.62       11.08     23.53 o 
  13  12   1      417.26      392.19     33.00 o 
  14  12   1      243.40      277.21     35.98 o 
  15  12   1       48.18        5.79     29.71 o 
  16  12   1       38.10       58.65     34.14 o 
   1  13   1     1249.50     1195.74     77.13 o 
   2  13   1     1297.34     1527.32    133.71 o 
   3  13   1      334.43      638.23     64.42 o 
   4  13   1     1276.31     1220.55     99.56 o 
   5  13   1       35.86      134.66     49.22 o 
   6  13   1      616.45      765.04     94.64 o 
   7  13   1     1156.80      840.92     48.49 o 
   8  13   1       87.48      137.77     33.97 o 
   9  13   1      577.00      525.90     45.22 o 
  10  13   1      368.37      347.73     33.58 o 
  11  13   1      233.79      303.49     31.35 o 
  12  13   1      423.91      327.63     32.79 o 
  13  13   1       61.56      135.31     29.42 o 
  14  13   1       45.73       79.09     28.49 o 
   0  14   1     1425.64     2014.87    170.75 o 
   1  14   1      177.91      164.37     54.43 o 
   2  14   1      141.52      219.97     54.28 o 
   3  14   1      354.69      449.90     62.34 o 
   4  14   1        2.49       29.54     48.03 o 
   5  14   1      140.05      251.14     55.60 o 
   6  14   1      213.89      194.79     54.02 o 
   7  14   1       30.15        0.11     44.34 o 
   8  14   1      459.08      549.29     63.68 o 
   9  14   1      225.50      221.92     38.21 o 
  10  14   1       19.40       19.52     27.11 o 
  11  14   1      155.70      157.73     31.58 o 
  12  14   1       21.25       48.97     29.71 o 
   1  15   1       59.28      119.16     54.30 o 
   2  15   1       89.72       65.33     51.66 o 
   3  15   1       88.13      174.69     55.63 o 
   4  15   1      125.72      173.86     55.64 o 
   5  15   1      243.41      194.91     57.40 o 
   6  15   1       15.76       50.16     50.01 o 
   7  15   1       53.84       44.23     50.64 o 
   8  15   1        0.55       49.45     56.08 o 
   9  15   1        0.70       97.98    104.73 o 
   0   0   2     3437.47     3609.17    102.92 o 
   1   0   2       78.83      492.80     25.35 o 
   2   0   2     4938.67     4934.54    147.76 o 
   3   0   2   182817.03   194138.42   4640.22 o 
   4   0   2    14174.17    14142.51    368.15 o 
   5   0   2   123939.19   122087.63   2580.46 o 
   6   0   2     7655.35     6879.82    119.87 o 
   7   0   2     1375.40     1444.38     43.11 o 
   8   0   2    42373.52    40864.98    607.42 o 
   9   0   2      116.14       94.85     27.14 o 
  10   0   2    51685.79    51955.92   1051.45 o 
  11   0   2    16408.43    16987.22    282.60 o 
  12   0   2     8565.57     9167.73    174.16 o 
  13   0   2     4241.83     4193.43    105.38 o 
  14   0   2      537.04      430.78     64.17 o 
  15   0   2     1689.73     1781.97    104.00 o 
  16   0   2    14813.28    13885.25    261.65 o 
  17   0   2       73.51      158.98     42.96 o 
  18   0   2     2130.14     2212.06     86.94 o 
  19   0   2     5304.50     5753.23    206.75 o 
  20   0   2      592.53      848.41     66.49 o 
  21   0   2     2148.62     2060.92    115.10 o 
  22   0   2      535.73      662.37    104.76 o 
  23   0   2      191.24      175.70     84.47 o 
  24   0   2      973.31      976.86    125.07 o 
   1   1   2     1364.69     1287.86     54.15 o 
   2   1   2    51195.27    52031.98    592.69 o 
   3   1   2    25857.38    27070.54    297.05 o 
   4   1   2   163857.86   165423.78   2668.27 o 
   5   1   2    30964.93    31984.45    303.70 o 
   6   1   2    73769.27    73224.82   1179.93 o 
   7   1   2    15234.61    15724.52    258.39 o 
   8   1   2    11692.81    12329.46    167.64 o 
   9   1   2      399.78      495.83     27.96 o 
  10   1   2      898.40      909.84     29.85 o 
  11   1   2     1161.77      964.53     32.98 o 
  12   1   2     1208.83     1319.79     46.49 o 
  13   1   2     3134.39     3088.48     61.64 o 
  14   1   2     9767.17     9610.77    149.90 o 
  15   1   2     7371.12     7657.48    119.03 o 
  16   1   2     1056.20      975.86     49.76 o 
  17   1   2      118.78      218.68     27.26 o 
  18   1   2      655.39      589.05     37.30 o 
  19   1   2        4.97       24.96     34.84 o 
  20   1   2      674.80      671.45     60.29 o 
  21   1   2       17.10       33.03     35.34 o 
  22   1   2      116.75      104.74     74.33 o 
  23   1   2      841.38      942.59     84.82 o 
  24   1   2        0.85       35.47     52.56 o 
   0   2   2    22414.87    21279.58    564.57 o 
   1   2   2      296.23      334.02     18.80 o 
   2   2   2     1674.74     1662.12     24.00 o 
   3   2   2    50553.42    50764.00    470.44 o 
   4   2   2     4386.02     4444.33     57.38 o 
   5   2   2    49056.57    50039.09    708.96 o 
   6   2   2      253.24      191.64     21.14 o 
   7   2   2    50610.79    51531.96    480.71 o 
   8   2   2     6118.44     5721.61    132.06 o 
   9   2   2      658.22      612.82     23.12 o 
  10   2   2    17659.46    17936.29    195.28 o 
  11   2   2    10982.14    11525.70    132.05 o 
  12   2   2     3829.06     4037.38     60.61 o 
  13   2   2    13633.56    14070.31    159.31 o 
  14   2   2     1342.60     1299.70     39.42 o 
  15   2   2     2464.09     2287.23     52.14 o 
  16   2   2      420.79      431.93     30.92 o 
  17   2   2      193.56      259.01     39.75 o 
  18   2   2        6.93      -11.50     27.12 o 
  19   2   2       94.44      -13.61     31.22 o 
  20   2   2        1.17       25.96     33.90 o 
  21   2   2        2.54       -1.44     34.48 o 
  22   2   2       93.77      108.77     39.47 o 
  23   2   2        0.67       49.16     38.19 o 
  24   2   2       82.56       94.60     74.33 o 
   1   3   2     5098.00     5388.87     81.54 o 
   2   3   2    11505.12    11891.35    122.10 o 
   3   3   2    44063.27    42978.08    373.76 o 
   4   3   2   103621.86   104788.97   1271.09 o 
   5   3   2    34806.75    35264.51    312.66 o 
   6   3   2     3254.36     3415.54     47.46 o 
   7   3   2     7856.19     8194.01     82.96 o 
   8   3   2     2080.41     2327.69     39.52 o 
   9   3   2       79.69       75.99     18.52 o 
  10   3   2      214.65      276.23     18.97 o 
  11   3   2    14964.57    14313.77    168.76 o 
  12   3   2     7899.44     8117.76    124.35 o 
  13   3   2    19712.48    19130.41    194.92 o 
  14   3   2       86.68       53.43     20.53 o 
  15   3   2     8298.68     8150.12    113.16 o 
  16   3   2      816.26      746.77     40.40 o 
  17   3   2      771.96      915.69     63.04 o 
  18   3   2       80.85       18.97     27.78 o 
  19   3   2       94.90      108.07     37.93 o 
  20   3   2      977.70      887.51     62.29 o 
  21   3   2     1139.75     1135.88     81.97 o 
  22   3   2       17.14       43.26     36.38 o 
  23   3   2     1128.49     1132.61     99.49 o 
  24   3   2       99.09      144.54     49.39 o 
   0   4   2    23938.04    24906.09    482.91 o 
   1   4   2     9121.50     9107.53    210.82 o 
   2   4   2    16338.29    17022.66    171.79 o 
   3   4   2    26620.94    26123.04    527.86 o 
   4   4   2     2836.73     3142.33     79.60 o 
   5   4   2    28154.48    28893.74    348.93 o 
   6   4   2     3547.60     3537.83     87.19 o 
   7   4   2     4542.14     4692.91    108.11 o 
   8   4   2     7879.04     8097.30    160.57 o 
   9   4   2     3040.03     2960.80     44.47 o 
  10   4   2     5084.58     4726.13     70.50 o 
  11   4   2      270.50      312.49     22.63 o 
  12   4   2     2228.70     2332.74     51.54 o 
  13   4   2     1529.17     1358.22     42.53 o 
  14   4   2        0.94        2.19     19.22 o 
  15   4   2     1384.16     1358.88     46.52 o 
  16   4   2     1574.19     1788.61     52.25 o 
  17   4   2      328.94      479.71     40.76 o 
  18   4   2     2452.29     2537.56     77.01 o 
  19   4   2      279.68      258.99     38.13 o 
  20   4   2     1311.63     1243.99    129.38 o 
  21   4   2      156.01      158.53     57.55 o 
  22   4   2       83.49       98.63     40.36 o 
  23   4   2        2.08      -13.92     37.67 o 
   1   5   2      941.42      868.79     43.76 o 
   2   5   2     4981.76     5045.38     65.89 o 
   3   5   2     2691.40     2444.13     44.02 o 
   4   5   2    14173.35    14754.45    184.19 o 
   5   5   2      252.86      223.24     19.64 o 
   6   5   2    19424.08    20452.51    197.08 o 
   7   5   2       98.76       77.59     15.64 o 
   8   5   2     3617.95     3701.61     53.18 o 
   9   5   2       64.09      104.22     24.21 o 
  10   5   2      783.87      782.16     30.62 o 
  11   5   2     1358.34     1516.30     54.58 o 
  12   5   2      832.06      934.19     36.78 o 
  13   5   2      261.15      328.93     27.86 o 
  14   5   2     2787.79     2496.55     72.75 o 
  15   5   2        2.07        0.29     21.12 o 
  16   5   2       19.84      -28.50     22.32 o 
  17   5   2      722.79      759.44     43.82 o 
  18   5   2       53.88      101.62     32.61 o 
  19   5   2       92.70       89.38     33.89 o 
  20   5   2      136.35      169.69     42.41 o 
  21   5   2       13.83        9.06     38.20 o 
  22   5   2       10.22      -24.28     36.62 o 
  23   5   2        0.08       -5.96     39.24 o 
   0   6   2     9555.72     9354.60    352.03 o 
   1   6   2     2486.77     2565.83    117.72 o 
   2   6   2     8644.17     8241.17     99.80 o 
   3   6   2    14189.13    14688.53    160.43 o 
   4   6   2        4.32       30.90     15.46 o 
   5   6   2     8285.06     8552.53    106.38 o 
   6   6   2     5491.50     5663.37    111.22 o 
   7   6   2      784.71      746.07     27.73 o 
   8   6   2    13429.09    13231.01    208.06 o 
   9   6   2      104.91      146.71     17.97 o 
  10   6   2     8860.46     8354.17    103.84 o 
  11   6   2     2923.63     3126.78     57.66 o 
  12   6   2     1040.17      950.20     51.85 o 
  13   6   2     1354.52     1269.13     45.86 o 
  14   6   2      809.62      831.26     53.05 o 
  15   6   2       26.47      101.05     26.32 o 
  16   6   2     4435.55     4330.29     90.78 o 
  17   6   2        4.46      -30.35     26.33 o 
  18   6   2     1432.79     1470.79    106.88 o 
  19   6   2     1254.47     1296.09     71.29 o 
  20   6   2      315.71      249.42     57.86 o 
  21   6   2      308.24      239.10     49.20 o 
  22   6   2        0.81      -11.24     37.11 o 
   1   7   2      120.93      248.93     52.05 o 
   2   7   2     8687.95     8988.59    109.97 o 
   3   7   2    11870.98    12528.25    144.69 o 
   4   7   2     3610.14     4021.75     74.21 o 
   5   7   2    20529.25    20243.40    217.12 o 
   6   7   2     1044.88     1301.15     51.63 o 
   7   7   2     4043.41     3874.17    112.45 o 
   8   7   2     1020.17      982.53     39.32 o 
   9   7   2       37.23      103.96     25.22 o 
  10   7   2     1953.80     2045.68     45.12 o 
  11   7   2     1076.44     1270.51     53.27 o 
  12   7   2      394.77      547.41     31.83 o 
  13   7   2     2688.35     2658.44     63.74 o 
  14   7   2      695.34      662.67     42.61 o 
  15   7   2     3874.51     3630.27     77.46 o 
  16   7   2        0.44        3.54     27.17 o 
  17   7   2      818.08      678.10     90.45 o 
  18   7   2        8.37      -12.54     31.27 o 
  19   7   2       29.33       43.41     34.85 o 
  20   7   2       71.54       69.32     42.09 o 
  21   7   2      250.71      266.42     52.86 o 
  22   7   2      134.09       95.13     44.00 o 
   0   8   2       67.94       28.01     77.02 o 
   1   8   2       87.10       60.74     17.68 o 
   2   8   2       14.41       59.32     22.75 o 
   3   8   2       52.54       70.26     22.73 o 
   4   8   2       83.04       88.94     23.73 o 
   5   8   2      106.68       61.71     21.17 o 
   6   8   2      343.07      328.44     46.48 o 
   7   8   2       21.10       43.91     19.00 o 
   8   8   2       31.79       77.24     20.47 o 
   9   8   2      111.28      151.74     23.51 o 
  10   8   2      140.83      262.62     24.06 o 
  11   8   2     2520.74     2416.49     56.54 o 
  12   8   2        4.23       43.73     22.18 o 
  13   8   2      155.78      148.07     25.38 o 
  14   8   2      253.51      271.77     39.50 o 
  15   8   2       30.59       14.93     26.86 o 
  16   8   2        9.46        2.03     29.16 o 
  17   8   2       20.67      -14.46     29.97 o 
  18   8   2      180.89      176.46     39.58 o 
  19   8   2        2.91      -22.41     34.25 o 
  20   8   2      240.58      139.16     50.26 o 
  21   8   2       12.23        5.84     41.51 o 
   1   9   2      539.10      731.50     41.57 o 
   2   9   2     1251.10     1287.61     69.32 o 
   3   9   2     1146.18     1358.04     47.63 o 
   4   9   2      104.82      232.40     28.27 o 
   5   9   2     2754.62     2853.64     77.82 o 
   6   9   2      420.13      469.33     32.62 o 
   7   9   2        8.25       92.72     25.75 o 
   8   9   2      106.05      152.09     25.23 o 
   9   9   2     3073.07     3160.46     64.70 o 
  10   9   2        1.26        3.79     20.11 o 
  11   9   2      571.76      642.40     32.75 o 
  12   9   2     1149.41     1109.24     42.97 o 
  13   9   2      749.48      816.84     40.29 o 
  14   9   2      223.24      374.22     36.63 o 
  15   9   2      623.69      673.50     47.05 o 
  16   9   2      100.79      116.39     39.82 o 
  17   9   2        2.92        0.19     34.47 o 
  18   9   2       60.39       40.37     36.85 o 
  19   9   2      131.44      127.50     41.91 o 
  20   9   2       60.99       10.06     37.59 o 
   0  10   2     3962.14     3808.40    149.08 o 
   1  10   2       26.70        6.39     28.07 o 
   2  10   2     1855.15     1689.16     67.22 o 
   3  10   2     2206.20     1942.17     58.97 o 
   4  10   2      193.30      110.63     28.03 o 
   5  10   2     4035.61     3790.37     83.84 o 
   6  10   2     2593.37     2658.04     78.24 o 
   7  10   2     2085.48     2115.50     59.91 o 
   8  10   2     2904.09     2857.26     63.36 o 
   9  10   2     2225.45     2266.30     74.86 o 
  10  10   2      376.91      441.55     34.33 o 
  11  10   2     1053.06     1106.37     42.29 o 
  12  10   2      283.05      268.52     29.24 o 
  13  10   2     1308.97     1485.08     52.38 o 
  14  10   2       48.17        3.38     26.49 o 
  15  10   2      141.94      182.81     35.31 o 
  16  10   2      371.78      415.99     44.30 o 
  17  10   2      381.63      414.98     49.26 o 
  18  10   2      368.65      297.09     47.39 o 
  19  10   2        0.24      -21.30     33.94 o 
   1  11   2      266.29      301.66     47.16 o 
   2  11   2     1726.70     1485.88     74.23 o 
   3  11   2      343.76      171.99     35.83 o 
   4  11   2     2254.46     2174.13    102.39 o 
   5  11   2      913.10      749.44     46.03 o 
   6  11   2     2887.99     2784.73     74.72 o 
   7  11   2      965.00      896.13     52.16 o 
   8  11   2      865.14     1084.27     45.08 o 
   9  11   2      105.73      130.66     28.39 o 
  10  11   2        2.76       38.54     25.93 o 
  11  11   2        0.93       60.50     25.25 o 
  12  11   2      157.41      212.86     29.65 o 
  13  11   2      409.64      316.79     35.58 o 
  14  11   2      151.94      169.63     31.36 o 
  15  11   2      222.43      184.90     39.09 o 
  16  11   2       63.68      103.35     37.58 o 
  17  11   2       40.83       91.75     40.39 o 
  18  11   2       89.19       88.37     40.51 o 
   0  12   2      384.97      732.09     90.80 o 
   1  12   2      356.57      420.79     57.86 o 
   2  12   2        0.22       68.21     64.67 o 
   3  12   2     3917.31     3594.78    128.56 o 
   4  12   2       16.46      -31.12     40.37 o 
   5  12   2     3725.31     3524.57     95.15 o 
   6  12   2      245.37      374.78     41.57 o 
   7  12   2     1647.30     1765.83     66.10 o 
   8  12   2      168.18      390.48     52.17 o 
   9  12   2       34.40       55.69     27.74 o 
  10  12   2        3.02      -24.69     25.21 o 
  11  12   2      146.14      177.29     30.73 o 
  12  12   2        6.45        1.29     26.39 o 
  13  12   2      234.90      349.44     34.38 o 
  14  12   2        0.40       26.67     28.85 o 
  15  12   2      331.00      306.61     40.63 o 
  16  12   2       49.73      -28.27     41.25 o 
   1  13   2        7.31       63.23     45.88 o 
   2  13   2     1054.94      950.05     72.60 o 
   3  13   2       87.27       67.01     46.82 o 
   4  13   2     6337.56     6334.42    153.81 o 
   5  13   2      132.05      182.59     83.39 o 
   6  13   2     2719.64     2807.86    103.69 o 
   7  13   2        2.74        5.98     32.18 o 
   8  13   2     1075.69     1132.56     60.42 o 
   9  13   2        7.56       24.37     30.03 o 
  10  13   2       38.97       65.20     31.35 o 
  11  13   2       83.30      134.68     29.58 o 
  12  13   2      407.64      510.36     38.86 o 
  13  13   2      274.81      341.72     36.25 o 
  14  13   2      622.04      680.54     44.04 o 
   0  14   2      643.92      557.76     90.72 o 
   1  14   2      274.74      202.35     55.28 o 
   2  14   2      101.99       42.77     48.46 o 
   3  14   2     1909.76     1985.77     95.34 o 
   4  14   2       32.37      -11.56     45.46 o 
   5  14   2     2302.48     2324.92     98.08 o 
   6  14   2        6.64       11.71     45.03 o 
   7  14   2     1139.00     1195.99    112.22 o 
   8  14   2      194.18      180.15     54.15 o 
   9  14   2        5.52       45.07     32.99 o 
  10  14   2       60.43       33.37     29.75 o 
  11  14   2       57.40      114.73     31.07 o 
  12  14   2       26.80        7.50     35.36 o 
   1  15   2        0.21       22.64     54.42 o 
   2  15   2      898.29     1142.64     84.25 o 
   3  15   2       69.07       23.29     48.86 o 
   4  15   2     2571.52     2398.76    104.81 o 
   5  15   2       42.73      -24.28     48.86 o 
   6  15   2      895.39     1136.56     83.91 o 
   7  15   2       52.18       44.96     49.92 o 
   8  15   2       88.00      185.24     91.22 o 
   1   1   3    32489.53    33265.99    490.30 o 
   2   1   3    16146.90    15336.62    167.23 o 
   3   1   3   106361.29   111455.26   1378.02 o 
   4   1   3    31525.50    31903.01    308.21 o 
   5   1   3    25241.00    25278.01    248.24 o 
   6   1   3     6470.17     6103.53    118.28 o 
   7   1   3    34156.37    35422.12    339.83 o 
   8   1   3     1176.18     1320.08     29.24 o 
   9   1   3      769.94      661.16     27.70 o 
  10   1   3     3306.44     3243.54     52.17 o 
  11   1   3     3767.24     3385.17     55.49 o 
  12   1   3     4645.30     4392.15     86.98 o 
  13   1   3    14701.03    14116.11    174.99 o 
  14   1   3     2544.23     2538.59     55.03 o 
  15   1   3     2834.93     3068.05     60.49 o 
  16   1   3     1828.04     1942.20     65.38 o 
  17   1   3     2234.79     2306.55     78.40 o 
  18   1   3     1884.31     2064.01     69.33 o 
  19   1   3      628.06      589.94     53.61 o 
  20   1   3     1055.11      959.50     63.25 o 
  21   1   3     2103.24     2085.28     99.08 o 
  22   1   3      397.39      485.37     61.77 o 
  23   1   3     1540.15     1796.65     97.48 o 
  24   1   3       11.36      -13.44     57.43 o 
   0   2   3    49211.21    50998.84    986.64 o 
   1   2   3     6237.18     5912.46     81.62 o 
   2   2   3    56488.46    56689.23    592.01 o 
   3   2   3     3792.84     3514.00     59.81 o 
   4   2   3       37.46      122.07     32.01 o 
   5   2   3    17697.88    18331.76    179.36 o 
   6   2   3    15501.92    14708.58    156.13 o 
   7   2   3       72.39       66.71     15.48 o 
   8   2   3    29186.40    28450.77    260.70 o 
   9   2   3    10601.97    10597.81    111.96 o 
  10   2   3    47090.52    48088.13    496.57 o 
  11   2   3     9126.05     9542.44    154.05 o 
  12   2   3      259.38      309.53     20.07 o 
  13   2   3      693.70      782.27     29.02 o 
  14   2   3      893.40      857.41     31.39 o 
  15   2   3      507.34      476.79     34.30 o 
  16   2   3     4553.43     4434.91    129.63 o 
  17   2   3     1003.15     1183.86     75.55 o 
  18   2   3     9030.14     9107.71    203.52 o 
  19   2   3     2285.61     2481.13    102.38 o 
  20   2   3     1174.98     1013.60     98.26 o 
  21   2   3       81.79       56.09     39.77 o 
  22   2   3        4.47       12.13     37.51 o 
  23   2   3      166.90      151.60     45.66 o 
  24   2   3      379.80      366.94     71.56 o 
   1   3   3    17372.53    16719.49    159.16 o 
   2   3   3      795.72      833.88     22.79 o 
   3   3   3      151.51      256.70     22.71 o 
   4   3   3     1169.93     1075.43     44.11 o 
   5   3   3     5509.18     6127.88     68.04 o 
   6   3   3     9906.14    10560.81    101.75 o 
   7   3   3    17785.42    18404.16    205.42 o 
   8   3   3       50.81       48.88      9.52 o 
   9   3   3      141.05       93.99     18.30 o 
  10   3   3     1460.79     1515.20     40.28 o 
  11   3   3     1277.54     1442.64     48.44 o 
  12   3   3        2.35       27.52     14.19 o 
  13   3   3      366.73      429.52     24.08 o 
  14   3   3      991.81      997.72     39.22 o 
  15   3   3     3556.91     3775.85     76.41 o 
  16   3   3       75.76      130.03     28.26 o 
  17   3   3        0.08       65.94     26.62 o 
  18   3   3       15.44       51.48     34.93 o 
  19   3   3        1.11       14.07     33.85 o 
  20   3   3       14.05      -27.92     32.69 o 
  21   3   3       80.81       40.01     38.17 o 
  22   3   3        1.16      -41.21     36.40 o 
  23   3   3       39.31        0.16     49.41 o 
  24   3   3        9.40       49.42     39.16 o 
   0   4   3    93941.47    91211.23   1539.60 o 
   1   4   3    38719.71    39132.61    310.93 o 
   2   4   3     5981.67     6261.87     77.83 o 
   3   4   3    12907.63    12693.21    138.87 o 
   4   4   3    14503.93    14793.21    135.31 o 
   5   4   3     4748.17     4518.15    100.09 o 
   6   4   3       18.77       23.62     10.50 o 
   7   4   3    12005.99    12463.62    172.67 o 
   8   4   3    30203.23    28736.67    250.71 o 
   9   4   3    10438.22    10567.81    107.65 o 
  10   4   3       14.33       94.62     15.15 o 
  11   4   3      266.80      394.76     24.66 o 
  12   4   3     9653.41     9885.78    165.91 o 
  13   4   3      814.71      945.75     54.16 o 
  14   4   3      797.52      876.65     37.58 o 
  15   4   3     1959.63     2012.41     57.70 o 
  16   4   3     1266.47     1366.62     56.87 o 
  17   4   3      524.59      517.83     41.85 o 
  18   4   3      891.31      721.50     57.72 o 
  19   4   3      574.75      515.33     52.89 o 
  20   4   3      499.84      505.33     67.31 o 
  21   4   3       94.98      112.37     42.64 o 
  22   4   3      141.17      122.13     44.56 o 
  23   4   3      154.34       81.38     52.63 o 
   1   5   3     8438.03     8398.63     85.57 o 
   2   5   3     1773.04     1693.15     69.42 o 
   3   5   3    67617.41    68015.75    599.23 o 
   4   5   3    60868.50    62553.19    515.45 o 
   5   5   3    37048.84    36260.84    308.98 o 
   6   5   3      436.48      563.52     22.68 o 
   7   5   3       78.31      133.68     16.12 o 
   8   5   3     4493.91     4619.79     65.08 o 
   9   5   3     3825.52     3875.28     73.49 o 
  10   5   3      430.23      436.99     24.35 o 
  11   5   3    16124.87    16678.93    187.99 o 
  12   5   3     9500.02     9791.70    127.60 o 
  13   5   3     7622.18     7865.21    119.45 o 
  14   5   3      618.11      653.19     34.78 o 
  15   5   3     2583.47     2372.23     72.14 o 
  16   5   3     2782.57     2737.25     84.69 o 
  17   5   3     1875.67     1866.87     67.66 o 
  18   5   3        1.48       -4.51     34.90 o 
  19   5   3      749.17      752.98     65.59 o 
  20   5   3      474.48      568.46     63.41 o 
  21   5   3      597.43      614.81     82.52 o 
  22   5   3       60.14       41.76     41.87 o 
  23   5   3      619.53      524.30    153.85 o 
   0   6   3    46877.42    45785.51    580.03 o 
   1   6   3     2234.68     2189.39     89.91 o 
   2   6   3       37.74       66.42     14.57 o 
   3   6   3    12506.99    12485.62    157.32 o 
   4   6   3     5615.40     5955.12     95.11 o 
   5   6   3    19348.62    18327.04    170.31 o 
   6   6   3      899.92      830.23     34.07 o 
   7   6   3    11790.88    12011.42    131.33 o 
   8   6   3    19156.84    19305.02    194.96 o 
   9   6   3      148.09      162.61     20.25 o 
  10   6   3      681.68      764.88     30.93 o 
  11   6   3      710.09      700.73     30.95 o 
  12   6   3     2978.10     3047.67     63.48 o 
  13   6   3     3267.88     3150.08     66.82 o 
  14   6   3       41.99       58.83     23.67 o 
  15   6   3      961.18      969.89     51.15 o 
  16   6   3     2364.08     2442.91     87.14 o 
  17   6   3       33.64       80.98     33.54 o 
  18   6   3      113.95      110.74     41.36 o 
  19   6   3       79.06       56.06     41.26 o 
  20   6   3      369.05      262.80     50.77 o 
  21   6   3       14.97       57.73     41.77 o 
  22   6   3       82.17       60.82     44.85 o 
   1   7   3    34896.61    34029.28    339.83 o 
   2   7   3    15754.10    15840.05    174.18 o 
   3   7   3     1055.61      896.43     44.22 o 
   4   7   3     1679.40     1335.32     59.71 o 
   5   7   3      560.09      506.82     27.86 o 
   6   7   3    12776.50    12823.84    158.48 o 
   7   7   3    15434.04    14727.34    158.41 o 
   8   7   3     1167.42     1296.25     50.01 o 
   9   7   3     7822.17     8017.37    103.21 o 
  10   7   3     2438.86     2346.88     51.29 o 
  11   7   3     2753.65     2730.38     61.21 o 
  12   7   3        6.75       74.91     22.48 o 
  13   7   3      594.51      671.64     38.37 o 
  14   7   3     2464.11     2522.41     79.79 o 
  15   7   3       19.59       34.59     27.85 o 
  16   7   3      163.51      176.93     36.69 o 
  17   7   3        3.67        5.44     31.51 o 
  18   7   3      109.01       31.80     37.77 o 
  19   7   3        9.66       31.19     40.20 o 
  20   7   3      248.44      206.48     50.22 o 
  21   7   3      323.66      286.69     53.23 o 
  22   7   3      167.31      142.94     57.50 o 
   0   8   3     4154.00     4184.08    103.57 o 
   1   8   3      206.42      127.05     19.05 o 
   2   8   3    27284.15    27307.43    283.66 o 
   3   8   3    15006.23    14568.74    186.72 o 
   4   8   3      759.32      991.40     73.96 o 
   5   8   3    20236.30    20193.90    258.85 o 
   6   8   3     3692.23     3572.19     67.87 o 
   7   8   3       14.54       -6.47     17.13 o 
   8   8   3      178.01      209.91     23.45 o 
   9   8   3     3802.77     4162.47     77.52 o 
  10   8   3    12597.07    12398.50    146.78 o 
  11   8   3     8090.84     7954.12    109.07 o 
  12   8   3     1153.59     1290.94     61.24 o 
  13   8   3     1121.35     1175.40     44.25 o 
  14   8   3      220.96      281.10     32.99 o 
  15   8   3       34.28       95.91     31.82 o 
  16   8   3      278.88      272.94     41.29 o 
  17   8   3      406.95      438.69     47.79 o 
  18   8   3     2369.42     2330.92    111.08 o 
  19   8   3      294.82      321.56     52.78 o 
  20   8   3      122.27       93.27     45.00 o 
  21   8   3       41.06       -1.85     43.60 o 
   1   9   3    12385.89    12151.14    162.59 o 
   2   9   3     4635.50     4542.59    128.03 o 
   3   9   3      297.73      484.52     49.31 o 
   4   9   3     1786.62     1687.44     52.92 o 
   5   9   3      767.82      795.50     40.49 o 
   6   9   3    10348.45    10278.04    154.60 o 
   7   9   3    12462.23    11556.81    139.41 o 
   8   9   3       79.06       74.59     23.55 o 
   9   9   3       46.50       83.79     23.04 o 
  10   9   3        2.62      -31.52     21.01 o 
  11   9   3      147.59      176.74     24.69 o 
  12   9   3       29.61       30.46     23.56 o 
  13   9   3       17.01       16.83     23.64 o 
  14   9   3     1164.84     1171.10     58.84 o 
  15   9   3     2194.47     2153.39    112.30 o 
  16   9   3       11.92       66.09     36.66 o 
  17   9   3       48.76       46.52     36.47 o 
  18   9   3        1.05        6.12     41.98 o 
  19   9   3       23.26       71.36     44.92 o 
  20   9   3        3.10      -60.29     40.20 o 
   0  10   3    11962.50    12575.75    303.34 o 
   1  10   3     2243.84     2487.98     85.48 o 
   2  10   3     3469.83     3339.25     81.25 o 
   3  10   3     4630.79     4234.10     86.68 o 
   4  10   3     3793.61     4257.66    118.53 o 
   5  10   3     2774.50     2878.93     91.08 o 
   6  10   3     2547.49     2261.51     67.66 o 
   7  10   3     2967.30     3231.92     71.47 o 
   8  10   3     3766.89     4035.39     75.27 o 
   9  10   3     1620.49     1654.21     54.26 o 
  10  10   3     3204.12     3047.84     82.53 o 
  11  10   3        6.58       64.35     24.15 o 
  12  10   3     1342.45     1505.98     55.38 o 
  13  10   3     1375.76     1271.83     59.33 o 
  14  10   3       64.72       74.67     30.29 o 
  15  10   3      325.00      330.63     41.62 o 
  16  10   3      193.26      236.25     44.17 o 
  17  10   3        2.43        1.39     35.48 o 
  18  10   3        5.37      -13.86     43.00 o 
  19  10   3      157.43       95.73     57.06 o 
   1  11   3     2174.46     2231.82     84.07 o 
   2  11   3     2261.10     2134.50    151.88 o 
   3  11   3      630.34      934.97     53.47 o 
   4  11   3     6959.11     7301.38    124.99 o 
   5  11   3     1601.52     1513.31     58.81 o 
   6  11   3      601.79      569.42     43.19 o 
   7  11   3     1625.40     1646.75     61.55 o 
   8  11   3       17.94       -8.61     26.38 o 
   9  11   3      873.88      844.90     42.67 o 
  10  11   3        9.48       12.98     26.08 o 
  11  11   3     1492.88     1575.65     50.79 o 
  12  11   3     2557.39     2411.76     62.99 o 
  13  11   3      370.64      418.21     36.63 o 
  14  11   3       21.68       45.95     30.07 o 
  15  11   3        9.46       31.79     30.12 o 
  16  11   3      188.45      138.87     43.03 o 
  17  11   3       24.65       10.43     47.27 o 
   0  12   3     6811.76     6028.67    203.91 o 
   1  12   3     2085.46     2007.54    121.09 o 
   2  12   3      787.63     1061.29     71.75 o 
   3  12   3      534.08      533.14     57.18 o 
   4  12   3       10.03      -50.22     33.91 o 
   5  12   3     1917.94     1982.85     74.00 o 
   6  12   3      577.65      618.11     47.68 o 
   7  12   3     1182.27     1357.75     61.90 o 
   8  12   3     2144.79     1989.46     65.16 o 
   9  12   3      159.06      128.89     33.46 o 
  10  12   3       33.39       47.78     29.90 o 
  11  12   3      345.03      350.07     33.16 o 
  12  12   3      286.03      195.77     30.38 o 
  13  12   3      102.95       61.44     30.43 o 
  14  12   3      339.49      312.29     39.38 o 
  15  12   3       66.40       15.14     41.37 o 
  16  12   3       13.17      -18.55     38.49 o 
   1  13   3      695.66      984.13     72.47 o 
   2  13   3      594.53      695.94     93.09 o 
   3  13   3      206.78      140.42     50.16 o 
   4  13   3     1438.53     1455.18    138.12 o 
   5  13   3       55.91       -3.85     44.54 o 
   6  13   3     1000.13     1184.78     68.57 o 
   7  13   3      606.56      700.54     57.79 o 
   8  13   3       34.99       54.44     29.38 o 
   9  13   3      268.41      326.32     38.50 o 
  10  13   3      411.12      447.10     43.18 o 
  11  13   3       63.80       94.99     31.52 o 
  12  13   3      318.52      227.53     36.26 o 
  13  13   3       50.40      -15.56     31.79 o 
  14  13   3      277.76      165.31     39.35 o 
   0  14   3      383.96      396.01     85.92 o 
   1  14   3       13.04      -66.05     44.03 o 
   2  14   3      430.37      560.84     65.39 o 
   3  14   3      724.10      919.99     75.13 o 
   4  14   3       38.66       74.95     49.35 o 
   5  14   3      335.63      496.48     61.94 o 
   6  14   3      597.52      622.89     65.48 o 
   7  14   3        4.90       15.42     40.11 o 
   8  14   3       48.60       17.57     35.73 o 
   9  14   3        6.20       14.34     37.39 o 
  10  14   3      204.14      204.31     40.62 o 
  11  14   3      397.33      457.21     42.72 o 
   1  15   3       41.31      171.61     54.13 o 
   2  15   3      279.30      260.12     59.47 o 
   3  15   3        6.27       -4.88     48.89 o 
   4  15   3       49.38      119.78     52.01 o 
   5  15   3        8.69        0.35     48.38 o 
   6  15   3       67.06      138.86     55.89 o 
   7  15   3      214.33      178.63     60.49 o 
   8  15   3        5.88       26.75     72.60 o 
   0   0   4    21589.78    20486.19    381.49 o 
   1   0   4      116.40      332.54     21.46 o 
   2   0   4   552065.50   580009.81  19109.44 o 
   3   0   4   181663.84   189219.42   4429.32 o 
   4   0   4     3832.60     3859.13    144.82 o 
   5   0   4    12151.85    12335.18    216.94 o 
   6   0   4    39299.08    37094.80    557.31 o 
   7   0   4    29185.59    27956.06    551.96 o 
   8   0   4      232.34      298.35    106.45 o 
   9   0   4    18342.40    17602.85    300.36 o 
  10   0   4    91514.72    89137.24   1686.12 o 
  11   0   4     3967.89     3770.39    176.55 o 
  12   0   4     1020.13     1309.97    110.30 o 
  13   0   4      565.30      413.70     35.16 o 
  14   0   4      143.21      151.71     30.44 o 
  15   0   4     9850.37     9494.60    247.67 o 
  16   0   4     3633.40     3463.60    136.94 o 
  17   0   4    13471.96    13085.15    640.72 o 
  18   0   4    13485.87    13883.32    344.46 o 
  19   0   4     1287.60     1468.18    105.89 o 
  20   0   4     1611.70     1849.70     90.59 o 
  21   0   4      327.33      378.94     68.74 o 
  22   0   4      798.56      787.55    136.89 o 
  23   0   4      546.40      542.73     96.31 o 
  24   0   4      291.43      252.06     73.03 o 
   1   1   4   115225.74   117280.31   1674.48 o 
   2   1   4       71.95      170.98     18.55 o 
   3   1   4     6249.62     6756.21     66.03 o 
   4   1   4   129404.27   130663.32   1396.38 o 
   5   1   4    12276.67    13075.48    119.28 o 
   6   1   4     5765.05     6125.37     75.30 o 
   7   1   4    48809.71    49428.22    537.55 o 
   8   1   4     1735.53     1767.90     61.34 o 
   9   1   4    24416.17    24155.79    242.51 o 
  10   1   4       11.47        2.83     11.98 o 
  11   1   4       35.26       59.81     13.93 o 
  12   1   4     3397.52     3503.02     57.41 o 
  13   1   4     5809.32     5569.17     88.37 o 
  14   1   4     3210.64     3033.85     71.20 o 
  15   1   4     7300.38     7884.51    153.72 o 
  16   1   4      296.68      321.25     34.73 o 
  17   1   4      716.02      757.42     46.41 o 
  18   1   4      259.55      300.22     37.40 o 
  19   1   4        0.47       20.68     34.93 o 
  20   1   4       11.17        0.44     34.14 o 
  21   1   4     1030.82      921.74     75.67 o 
  22   1   4      750.48      726.86     70.45 o 
  23   1   4      906.21     1050.85     79.69 o 
  24   1   4       98.41       80.18     49.72 o 
   0   2   4   166950.48   164463.69   4320.25 o 
   1   2   4     9340.05     9019.12     84.80 o 
   2   2   4     2594.37     2575.08     33.48 o 
   3   2   4    14563.45    14105.26    150.37 o 
   4   2   4      305.79      314.31     37.75 o 
   5   2   4     9584.10    11123.80    104.17 o 
   6   2   4     5406.64     5561.82     56.24 o 
   7   2   4      953.72      781.76     20.98 o 
   8   2   4    45716.47    43515.53    421.57 o 
   9   2   4     4770.95     4643.18     71.21 o 
  10   2   4    14190.12    14980.06    153.51 o 
  11   2   4        2.09       36.97     13.42 o 
  12   2   4     4556.62     4271.43     63.03 o 
  13   2   4      129.82      120.24     19.17 o 
  14   2   4      121.77       73.95     20.43 o 
  15   2   4       23.30       14.15     23.02 o 
  16   2   4     2981.13     3105.54     80.17 o 
  17   2   4     1171.99     1073.65     70.27 o 
  18   2   4       95.98       59.17     40.71 o 
  19   2   4      223.89      240.27     50.23 o 
  20   2   4      465.54      352.32     53.61 o 
  21   2   4       69.48       55.55     38.47 o 
  22   2   4       91.68      117.41     41.43 o 
  23   2   4       13.48       45.13     42.18 o 
  24   2   4       35.82      129.69     52.59 o 
   1   3   4    28750.31    29053.20    222.39 o 
   2   3   4    18718.22    17947.19    154.19 o 
   3   3   4   100568.60   100889.12    876.59 o 
   4   3   4    28727.08    28870.41    372.41 o 
   5   3   4    59649.48    60101.17    523.62 o 
   6   3   4    13212.48    12808.53    164.38 o 
   7   3   4       18.39       35.76      9.08 o 
   8   3   4      317.25      367.13     15.29 o 
   9   3   4    18214.43    17831.93    211.17 o 
  10   3   4     6419.26     6333.02     84.04 o 
  11   3   4    17167.59    16555.89    179.87 o 
  12   3   4     9038.79     8686.63    109.81 o 
  13   3   4     9305.57     9486.49    142.76 o 
  14   3   4     6417.94     6676.06    129.32 o 
  15   3   4     4945.92     4977.81    136.00 o 
  16   3   4     1032.45     1111.02     71.05 o 
  17   3   4     1488.77     1564.14     85.35 o 
  18   3   4      116.13      118.64     38.58 o 
  19   3   4     1294.57     1240.19     69.35 o 
  20   3   4      913.87      899.37     72.76 o 
  21   3   4     1415.75     1700.37     82.07 o 
  22   3   4     1246.17     1358.17     79.77 o 
  23   3   4     1601.77     1428.78    140.49 o 
   0   4   4   151143.78   152255.28   2414.71 o 
   1   4   4    22154.58    22136.91    254.37 o 
   2   4   4      280.51      367.15     18.42 o 
   3   4   4     4095.68     3949.14     62.08 o 
   4   4   4     5460.92     6006.90     66.61 o 
   5   4   4     4716.20     4909.95     87.50 o 
   6   4   4      430.29      743.34     55.41 o 
   7   4   4     6151.06     6234.09     89.99 o 
   8   4   4    50675.19    51651.05    434.71 o 
   9   4   4     7417.43     7609.59    105.22 o 
  10   4   4     3147.41     3378.31     85.10 o 
  11   4   4     5270.18     5594.34     76.27 o 
  12   4   4     4822.44     4783.09    134.18 o 
  13   4   4       23.48       39.93     20.63 o 
  14   4   4       22.81       13.34     23.46 o 
  15   4   4      657.96      796.52     73.12 o 
  16   4   4     2691.34     2733.60     89.15 o 
  17   4   4      930.42     1014.75     62.98 o 
  18   4   4     1381.44     1541.13     76.88 o 
  19   4   4      487.73      544.15     54.11 o 
  20   4   4     1174.48     1043.05     69.13 o 
  21   4   4        1.00       64.72     40.29 o 
  22   4   4       23.68       86.68     57.70 o 
  23   4   4      163.42      229.36     54.13 o 
   1   5   4    10219.54    10431.22    117.20 o 
   2   5   4     1860.44     2110.59     52.42 o 
   3   5   4       17.07       94.20     23.61 o 
   4   5   4     1727.75     1734.06     93.78 o 
   5   5   4      378.87      455.91     19.00 o 
   6   5   4       31.26      185.15     52.55 o 
   7   5   4     3019.85     2791.56     43.85 o 
   8   5   4       44.13       78.28     17.03 o 
   9   5   4     4317.95     4286.40     67.18 o 
  10   5   4       63.42       76.09     17.41 o 
  11   5   4     1271.10     1236.85     37.18 o 
  12   5   4      487.51      613.55     31.85 o 
  13   5   4      297.00      377.14     31.25 o 
  14   5   4       29.88       56.17     26.56 o 
  15   5   4     1018.84      927.14     49.69 o 
  16   5   4        6.85       35.92     34.31 o 
  17   5   4      595.72      634.66     57.07 o 
  18   5   4       43.20       81.20     38.89 o 
  19   5   4       37.53       35.80     39.56 o 
  20   5   4       12.56        0.47     38.58 o 
  21   5   4        0.82      -18.75     38.24 o 
  22   5   4        1.42        1.03     44.67 o 
  23   5   4       69.56       41.31     45.65 o 
   0   6   4      561.25      771.10     38.94 o 
   1   6   4      209.13      140.63     14.62 o 
   2   6   4    42341.38    44572.81    404.60 o 
   3   6   4     6512.96     7142.33    129.99 o 
   4   6   4       58.28       49.78     17.29 o 
   5   6   4     2129.91     2463.55     76.30 o 
   6   6   4     5189.76     5326.19     92.41 o 
   7   6   4     3002.97     3070.78     54.24 o 
   8   6   4      211.33      387.69     27.64 o 
   9   6   4     4466.06     4425.58     82.10 o 
  10   6   4    12203.69    11394.22    130.45 o 
  11   6   4     1366.69     1415.55     40.67 o 
  12   6   4      785.16      734.04     40.29 o 
  13   6   4        4.24        1.16     21.70 o 
  14   6   4      250.13      259.30     31.84 o 
  15   6   4      823.91      894.48     51.50 o 
  16   6   4      464.34      566.22     53.63 o 
  17   6   4     1512.49     1494.38     87.80 o 
  18   6   4     2316.11     2165.09    103.55 o 
  19   6   4      198.10      205.17     48.27 o 
  20   6   4      552.34      514.25     98.86 o 
  21   6   4       28.71        1.75     41.86 o 
  22   6   4       19.94      -40.80     40.63 o 
   1   7   4     5472.17     5723.40    107.94 o 
   2   7   4     5494.54     5842.52    187.65 o 
   3   7   4     4379.49     4220.82     77.81 o 
   4   7   4     7545.67     8061.04     95.88 o 
   5   7   4     3142.18     2796.85     57.19 o 
   6   7   4     2572.94     2659.32     84.62 o 
   7   7   4    10778.47     9879.04    118.04 o 
   8   7   4     1042.77     1121.74     36.79 o 
   9   7   4      414.17      411.90     28.47 o 
  10   7   4       58.08       51.54     19.10 o 
  11   7   4     1795.19     2043.54     70.64 o 
  12   7   4     1306.69     1615.67     46.32 o 
  13   7   4     1665.80     1616.46     88.26 o 
  14   7   4     1110.23     1185.82     72.27 o 
  15   7   4     1693.99     1608.34     74.05 o 
  16   7   4      113.03       28.22     38.15 o 
  17   7   4       16.70       38.21     38.26 o 
  18   7   4        1.35       -9.24     36.50 o 
  19   7   4       68.96      182.13     48.51 o 
  20   7   4       19.75       20.55     42.43 o 
  21   7   4      446.25      396.65     82.92 o 
   0   8   4      780.96      570.20     62.46 o 
   1   8   4      168.86      179.69     21.05 o 
   2   8   4        0.57       23.26     18.62 o 
   3   8   4      249.64      400.90     35.01 o 
   4   8   4     1473.71     1496.92     50.52 o 
   5   8   4     1667.98     1800.31     72.12 o 
   6   8   4     1464.65     1338.24     47.02 o 
   7   8   4      159.43      289.51     24.50 o 
   8   8   4       92.48      176.41     22.98 o 
   9   8   4       27.14       49.79     21.76 o 
  10   8   4     1908.49     1761.44     65.64 o 
  11   8   4       39.00      102.87     24.76 o 
  12   8   4      244.99      366.46     30.66 o 
  13   8   4      166.55      213.31     29.73 o 
  14   8   4        9.35       -4.34     27.33 o 
  15   8   4        0.99      -25.06     30.45 o 
  16   8   4       75.99       39.06     40.54 o 
  17   8   4       19.23       61.01     41.41 o 
  18   8   4       21.53      -35.25     38.88 o 
  19   8   4       24.32      -25.71     44.86 o 
  20   8   4       45.96       75.60     46.72 o 
  21   8   4       28.40      -19.93     48.83 o 
   1   9   4     1057.09     1154.96     45.71 o 
   2   9   4      398.80      562.75     35.47 o 
   3   9   4      233.22      343.83     31.30 o 
   4   9   4     2126.06     2358.45     61.76 o 
   5   9   4     2875.19     2959.90     70.72 o 
   6   9   4       51.97      156.36     27.35 o 
   7   9   4     1935.16     1936.13     55.64 o 
   8   9   4      125.15      126.17     25.31 o 
   9   9   4        2.37       41.16     23.12 o 
  10   9   4      244.00      152.75     26.51 o 
  11   9   4       45.72       21.18     23.70 o 
  12   9   4      708.03      795.50     39.23 o 
  13   9   4     1457.05     1535.83    101.01 o 
  14   9   4      143.54      238.89     40.86 o 
  15   9   4        5.07       42.99     35.36 o 
  16   9   4      101.30       76.15     41.01 o 
  17   9   4       55.78      -26.23     37.64 o 
  18   9   4        1.35      -31.85     38.52 o 
  19   9   4       38.13      -16.75     41.59 o 
  20   9   4       55.70       12.99     54.09 o 
   0  10   4       43.99       79.86     52.40 o 
   1  10   4      733.79      790.64     60.50 o 
   2  10   4     2578.28     2246.19     63.36 o 
   3  10   4      618.43      669.86     41.40 o 
   4  10   4      262.74      251.44     33.77 o 
   5  10   4      345.73      411.52     38.23 o 
   6  10   4      799.98      849.33     42.33 o 
   7  10   4      722.36      816.51     42.09 o 
   8  10   4       16.88       47.45     33.69 o 
   9  10   4      431.81      442.07     33.40 o 
  10  10   4     4458.22     4361.00    112.13 o 
  11  10   4      699.51      729.16     42.07 o 
  12  10   4       66.59      235.76     31.74 o 
  13  10   4      122.07      142.21     31.08 o 
  14  10   4        0.80       24.73     35.09 o 
  15  10   4      203.50      164.15     41.32 o 
  16  10   4       47.41       22.60     43.10 o 
  17  10   4        3.99      -59.52     42.43 o 
  18  10   4      431.59      475.82     65.36 o 
   1  11   4     5077.71     4529.60    117.61 o 
   2  11   4     1527.29     1646.55     78.01 o 
   3  11   4     1424.46     1778.62     62.83 o 
   4  11   4      871.13      866.30     48.48 o 
   5  11   4      153.53      110.49     32.26 o 
   6  11   4       45.22      -23.14     28.65 o 
   7  11   4      449.70      388.60     36.40 o 
   8  11   4       84.05       54.54     28.73 o 
   9  11   4     1232.27     1308.17     54.63 o 
  10  11   4      234.11      232.15     35.06 o 
  11  11   4      646.15      785.13     43.33 o 
  12  11   4       60.36       95.73     30.11 o 
  13  11   4      503.56      424.29     38.92 o 
  14  11   4       76.69       -1.70     36.19 o 
  15  11   4       12.71       68.71     39.70 o 
  16  11   4       14.65       36.55     47.28 o 
  17  11   4        1.17      -36.99     44.53 o 
   0  12   4     8414.34     8457.91    500.88 o 
   1  12   4     1164.57     1444.49    116.39 o 
   2  12   4     2433.02     2073.04    125.81 o 
   3  12   4        2.88      -44.33     38.44 o 
   4  12   4     1168.43     1312.50     67.61 o 
   5  12   4        1.86       28.08     32.50 o 
   6  12   4      240.19      190.41     38.47 o 
   7  12   4       18.58       88.76     31.67 o 
   8  12   4     2062.69     2226.79     67.24 o 
   9  12   4      204.20      342.12     38.17 o 
  10  12   4      654.54      722.82     46.49 o 
  11  12   4       26.89       93.26     31.41 o 
  12  12   4      271.57      333.40     44.07 o 
  13  12   4        8.81       -8.31     30.42 o 
  14  12   4      169.67      261.41     47.45 o 
  15  12   4        3.83      -26.91     37.59 o 
   1  13   4     2444.80     2434.09     96.24 o 
   2  13   4       96.39      100.17     47.89 o 
   3  13   4     1542.16     1669.76     92.44 o 
   4  13   4      293.05      426.72     58.30 o 
   5  13   4      294.63      264.50     47.48 o 
   6  13   4      274.02      388.46     50.27 o 
   7  13   4      300.84      364.45     43.43 o 
   8  13   4        0.19      -10.19     28.81 o 
   9  13   4     1686.81     1700.24     64.89 o 
  10  13   4       10.01       83.92     34.43 o 
  11  13   4      807.76      999.23     56.20 o 
  12  13   4       81.70      146.72     36.96 o 
  13  13   4       10.38       19.57     38.16 o 
   0  14   4     3893.69     3311.87    161.47 o 
   1  14   4        1.69       -4.86     47.85 o 
   2  14   4     1896.46     2196.29     97.03 o 
   3  14   4       37.90       47.20     47.17 o 
   4  14   4      167.34      208.30     53.37 o 
   5  14   4        4.34        2.12     46.33 o 
   6  14   4       81.06       48.06     47.40 o 
   7  14   4       13.49       31.25     40.04 o 
   8  14   4      989.33      951.78     63.45 o 
   9  14   4       15.99       82.07     40.01 o 
  10  14   4      862.57     1182.70     61.27 o 
  11  14   4       10.16        7.57     50.48 o 
   1  15   4     2469.33     2677.62    109.37 o 
   2  15   4       11.36       52.86     51.62 o 
   3  15   4      233.88      146.23     54.80 o 
   4  15   4      216.84      449.36     80.96 o 
   5  15   4       31.69       92.03     54.88 o 
   6  15   4        0.34       20.70     40.15 o 
   7  15   4     1153.67     1616.90    135.04 o 
   1   1   5     1013.83     1155.44     28.67 o 
   2   1   5     1003.94      804.90     44.02 o 
   3   1   5     4703.20     4703.73     68.55 o 
   4   1   5    37251.46    36376.27    490.21 o 
   5   1   5    14112.17    14452.20    153.09 o 
   6   1   5    18851.29    19264.41    220.49 o 
   7   1   5    11063.88    11365.27    148.84 o 
   8   1   5        9.88       27.25      9.26 o 
   9   1   5       20.11       49.53     11.31 o 
  10   1   5     1002.70      887.40     26.54 o 
  11   1   5     3361.76     3240.36     76.65 o 
  12   1   5    11551.29    10892.55    325.42 o 
  13   1   5    15173.49    14316.19    309.59 o 
  14   1   5     1042.91      933.79     53.11 o 
  15   1   5     2739.64     2844.60     87.00 o 
  16   1   5     1277.02     1354.55     57.96 o 
  17   1   5      545.97      521.84     42.17 o 
  18   1   5      866.05      841.07     51.28 o 
  19   1   5        6.62        4.25     33.72 o 
  20   1   5     2094.38     2091.40     89.15 o 
  21   1   5      557.73      573.31     59.53 o 
  22   1   5     1017.98     1016.72    150.41 o 
  23   1   5      171.93      152.95     65.89 o 
  24   1   5       98.80      114.87     59.73 o 
   0   2   5    13045.79    13517.16    165.22 o 
   1   2   5    52686.40    51264.62    381.19 o 
   2   2   5    50427.40    51912.50    408.11 o 
   3   2   5     3833.43     4254.67     87.81 o 
   4   2   5     3034.40     3253.07     87.72 o 
   5   2   5       97.96       87.96     11.99 o 
   6   2   5     9053.42     8926.53    151.74 o 
   7   2   5    20705.64    20558.22    208.97 o 
   8   2   5     7463.33     7501.92     79.42 o 
   9   2   5    14157.50    13984.03    244.22 o 
  10   2   5    17535.58    18229.78    179.67 o 
  11   2   5     6847.09     6437.06     92.65 o 
  12   2   5     8372.67     8581.75    120.28 o 
  13   2   5      112.81      134.95     25.90 o 
  14   2   5        0.65       43.57     24.10 o 
  15   2   5     4131.33     4387.50     96.29 o 
  16   2   5      721.61      733.78     45.91 o 
  17   2   5     3243.09     3287.27    113.46 o 
  18   2   5     1567.98     1746.80     90.08 o 
  19   2   5     1762.21     1727.71     93.32 o 
  20   2   5     2358.46     2489.81    109.24 o 
  21   2   5       29.14       36.45     42.52 o 
  22   2   5      472.72      425.20     54.96 o 
  23   2   5      175.44      184.38     47.69 o 
   1   3   5     3498.17     3649.74     79.18 o 
   2   3   5     3179.22     2916.35     48.87 o 
   3   3   5     1530.89     1457.80     29.31 o 
   4   3   5    31241.83    31339.06    327.03 o 
   5   3   5     2980.17     3260.40     59.72 o 
   6   3   5    12253.22    12759.25    121.61 o 
   7   3   5      259.03      482.07     23.58 o 
   8   3   5     7436.80     7678.53     81.31 o 
   9   3   5     2252.77     2129.81     47.99 o 
  10   3   5        9.41       29.77     12.80 o 
  11   3   5     3390.60     3512.09     58.46 o 
  12   3   5     3252.35     3595.97     75.50 o 
  13   3   5      614.33      660.28     66.47 o 
  14   3   5        7.66       10.01     28.01 o 
  15   3   5      424.09      530.07     58.05 o 
  16   3   5      390.08      474.46     63.90 o 
  17   3   5        4.58      -43.63     30.60 o 
  18   3   5        4.79       41.98     35.93 o 
  19   3   5       87.55       94.47     39.18 o 
  20   3   5       65.11      107.30     41.86 o 
  21   3   5       86.49      160.69     49.25 o 
  22   3   5      106.64       93.47     43.93 o 
  23   3   5      230.30      264.72     52.01 o 
   0   4   5    60996.05    58076.48    925.24 o 
   1   4   5     3351.50     3191.43     58.68 o 
   2   4   5       48.35      111.31     13.78 o 
   3   4   5    16201.59    15693.15    148.22 o 
   4   4   5      220.09      329.83     26.50 o 
   5   4   5     2190.10     1527.43     32.59 o 
   6   4   5      501.50      575.92     25.01 o 
   7   4   5      203.61      242.05     19.73 o 
   8   4   5    21401.88    21194.02    193.84 o 
   9   4   5     2694.51     2686.52     47.64 o 
  10   4   5     1485.02     1416.02     33.10 o 
  11   4   5     5666.51     5646.02     77.54 o 
  12   4   5      788.18      725.58     48.88 o 
  13   4   5     1437.62     1583.09     91.28 o 
  14   4   5      355.60      426.59     47.05 o 
  15   4   5      417.89      383.60     43.91 o 
  16   4   5     1394.04     1460.00     70.40 o 
  17   4   5     1618.84     1499.78     73.07 o 
  18   4   5      740.84      613.76     61.47 o 
  19   4   5      558.72      469.13     53.29 o 
  20   4   5     1175.13     1086.61     85.47 o 
  21   4   5      168.84      206.47     48.29 o 
  22   4   5       13.90      -14.58     39.24 o 
  23   4   5        0.36      -30.89     48.14 o 
   1   5   5     7180.97     7553.18     77.80 o 
   2   5   5    40483.17    40194.13    308.91 o 
   3   5   5    30698.13    30768.89    255.88 o 
   4   5   5      730.22      774.61     34.04 o 
   5   5   5    17847.35    17535.54    171.63 o 
   6   5   5    38995.16    38821.51    341.75 o 
   7   5   5      512.46      504.09     30.43 o 
   8   5   5     1112.13     1318.63     31.83 o 
   9   5   5     7151.59     7194.26     90.87 o 
  10   5   5     4286.05     4642.07    107.62 o 
  11   5   5     7543.30     7756.99     97.75 o 
  12   5   5      911.37      860.97     39.48 o 
  13   5   5     3104.07     3317.88    117.46 o 
  14   5   5     6063.68     6586.93    143.34 o 
  15   5   5     1498.39     1350.94     69.97 o 
  16   5   5       25.19       41.96     34.95 o 
  17   5   5     1533.35     1412.80     74.90 o 
  18   5   5      223.58      312.51     48.78 o 
  19   5   5      374.26      315.93     51.22 o 
  20   5   5      842.89      863.61    108.30 o 
  21   5   5      570.18      641.95     98.98 o 
  22   5   5      630.85      659.07    126.81 o 
   0   6   5    31066.46    30174.77    357.02 o 
   1   6   5      494.82      767.58     27.51 o 
   2   6   5     8273.45     8656.11    153.04 o 
   3   6   5    20677.54    20184.11    186.92 o 
   4   6   5      682.83      735.45     25.44 o 
   5   6   5    17087.06    17076.85    163.58 o 
   6   6   5      359.44      413.31     23.67 o 
   7   6   5     3800.11     3724.71     61.49 o 
   8   6   5    13485.61    12975.52    164.57 o 
   9   6   5     3837.40     3908.48     79.97 o 
  10   6   5      269.36      308.25     23.51 o 
  11   6   5     2538.86     2698.01     57.04 o 
  12   6   5     3931.45     3898.31     83.58 o 
  13   6   5      775.54      943.10     55.31 o 
  14   6   5      569.91      569.00     71.71 o 
  15   6   5      742.62      694.86     62.52 o 
  16   6   5      242.96      256.94     52.71 o 
  17   6   5     1069.75     1081.09     80.46 o 
  18   6   5       73.19       23.24     39.24 o 
  19   6   5      220.56      269.88     50.39 o 
  20   6   5      500.08      504.54    126.33 o 
  21   6   5       53.05       59.44     43.58 o 
  22   6   5       46.00       87.09     48.95 o 
   1   7   5     7288.45     6892.92     86.58 o 
   2   7   5     6599.17     6345.55     81.97 o 
   3   7   5      462.37      553.27     29.03 o 
   4   7   5    23425.45    22860.63    211.95 o 
   5   7   5     1378.36     1486.24     39.05 o 
   6   7   5     2669.88     2504.48     55.07 o 
   7   7   5     6042.23     5485.97    128.10 o 
   8   7   5      910.39     1091.58     39.43 o 
   9   7   5     6116.48     6038.14     95.18 o 
  10   7   5     1225.74     1232.00     44.83 o 
  11   7   5      175.01      183.51     24.44 o 
  12   7   5     3736.09     3968.98     76.13 o 
  13   7   5     3487.84     3245.11     87.13 o 
  14   7   5     1025.50     1016.47    120.52 o 
  15   7   5      959.92      942.92     84.90 o 
  16   7   5      277.05      207.96     55.11 o 
  17   7   5      310.04      302.06     50.06 o 
  18   7   5       42.01       15.54     39.03 o 
  19   7   5        0.06       53.98     42.24 o 
  20   7   5      331.36      390.02     84.94 o 
  21   7   5      141.73       52.82     53.16 o 
   0   8   5     2201.13     2654.81     74.09 o 
   1   8   5    12494.65    12893.71    153.42 o 
   2   8   5    24891.45    24505.79    260.33 o 
   3   8   5     4501.09     4091.37     92.50 o 
   4   8   5        7.70        3.52     21.73 o 
   5   8   5     3580.56     3478.40     66.64 o 
   6   8   5    14216.57    13591.04    247.16 o 
   7   8   5     5073.61     5515.32     90.08 o 
   8   8   5        2.32       20.13     22.32 o 
   9   8   5     1189.32     1326.90     71.32 o 
  10   8   5     7903.50     7412.64    112.19 o 
  11   8   5       14.76        8.26     25.72 o 
  12   8   5     1342.94     1119.06     45.78 o 
  13   8   5       99.96      132.02     33.94 o 
  14   8   5        0.62       49.07     32.60 o 
  15   8   5     1531.57     1831.40     99.22 o 
  16   8   5       72.01      121.22     44.74 o 
  17   8   5      212.26      262.21     60.47 o 
  18   8   5      447.65      435.45     56.86 o 
  19   8   5      247.86       72.54     52.70 o 
  20   8   5       53.23       91.63     47.16 o 
   1   9   5     6539.56     6189.63    103.42 o 
   2   9   5     3892.11     3841.46    119.46 o 
   3   9   5      263.70      395.98     33.99 o 
   4   9   5    19929.28    19328.41    246.49 o 
   5   9   5     2054.81     1887.03     54.24 o 
   6   9   5     6912.97     7207.85    109.12 o 
   7   9   5      175.32      115.79     26.20 o 
   8   9   5     4236.66     4035.37     78.86 o 
   9   9   5     3343.99     3169.87     70.09 o 
  10   9   5       46.08       50.72     25.22 o 
  11   9   5      720.90      690.71     44.50 o 
  12   9   5     1889.48     1980.53     82.46 o 
  13   9   5     1083.41     1019.17     69.48 o 
  14   9   5       34.06       33.94     34.87 o 
  15   9   5      769.55      689.64     63.42 o 
  16   9   5      361.84      326.47     53.12 o 
  17   9   5        0.15      -24.80     39.24 o 
  18   9   5        0.39      -35.77     41.41 o 
  19   9   5       31.90      -35.27     45.42 o 
   0  10   5     3373.97     3531.76    235.35 o 
   1  10   5      110.32       33.52     32.18 o 
   2  10   5     4936.84     4587.95    142.25 o 
   3  10   5     2525.22     2561.70     69.62 o 
   4  10   5     1426.13     1379.07     55.46 o 
   5  10   5     1272.84     1436.43     51.07 o 
   6  10   5      167.92      136.95     28.23 o 
   7  10   5     1181.19     1108.94     57.58 o 
   8  10   5     3006.75     3141.78     72.45 o 
   9  10   5      603.19      455.36     37.61 o 
  10  10   5      605.92      570.69     41.40 o 
  11  10   5      828.62      918.24     51.52 o 
  12  10   5        5.81       21.30     27.60 o 
  13  10   5      981.35      937.75     75.64 o 
  14  10   5       26.24      -18.97     33.84 o 
  15  10   5       11.86       12.23     41.26 o 
  16  10   5       67.80       36.31     44.18 o 
  17  10   5        1.13        1.47     43.52 o 
  18  10   5        7.50      -20.02     45.43 o 
   1  11   5     1763.11     1983.43     81.41 o 
   2  11   5     4310.40     4519.93    106.29 o 
   3  11   5     4951.29     4865.09    110.89 o 
   4  11   5     1401.27     1246.60     63.77 o 
   5  11   5     3571.57     3318.21     82.37 o 
   6  11   5     2761.01     3136.70     99.84 o 
   7  11   5      657.43      698.45     44.02 o 
   8  11   5      128.59      200.37     34.14 o 
   9  11   5     1532.04     1249.86     53.32 o 
  10  11   5      515.75      622.15     47.25 o 
  11  11   5      663.35      655.04     54.01 o 
  12  11   5      299.71      272.13     39.65 o 
  13  11   5      101.94       91.03     38.23 o 
  14  11   5      608.84      554.30     65.23 o 
  15  11   5       70.25       14.90     46.77 o 
  16  11   5       60.66       18.97     45.65 o 
  17  11   5      267.47      101.51     60.49 o 
   0  12   5     3287.83     3041.86    269.12 o 
   1  12   5      156.50      165.42     47.62 o 
   2  12   5      385.90      574.82     63.02 o 
   3  12   5     2305.55     2255.78     81.00 o 
   4  12   5      298.01      321.57     48.16 o 
   5  12   5     1262.07     1463.10     71.51 o 
   6  12   5      191.82      176.73     34.77 o 
   7  12   5       55.10      109.95     32.13 o 
   8  12   5     1373.10     1120.10     52.95 o 
   9  12   5       15.40       -4.87     27.73 o 
  10  12   5       43.16       85.39     31.81 o 
  11  12   5      543.89      433.24     45.96 o 
  12  12   5       66.97       40.75     36.59 o 
  13  12   5      118.86       97.80     47.59 o 
  14  12   5       43.64       81.64     49.47 o 
  15  12   5      101.62       74.37     53.94 o 
   1  13   5     1306.20     1287.51     79.96 o 
   2  13   5      404.40      266.23     72.68 o 
   3  13   5      465.21      298.37     54.82 o 
   4  13   5      872.54     1242.24     80.26 o 
   5  13   5      362.82      241.40     54.93 o 
   6  13   5      308.07      312.03     41.45 o 
   7  13   5      445.62      455.60     46.32 o 
   8  13   5        2.30       15.75     31.03 o 
   9  13   5      809.88      755.53     50.62 o 
  10  13   5      165.57      143.66     39.36 o 
  11  13   5       98.92       76.12     39.67 o 
  12  13   5        8.74      -29.16     43.15 o 
  13  13   5       37.87       80.73     68.05 o 
   0  14   5      184.96      314.23     83.62 o 
   1  14   5      123.06      225.22     54.41 o 
   2  14   5      571.02      670.07     67.94 o 
   3  14   5      224.13      165.04     53.19 o 
   4  14   5       25.70       44.78     48.12 o 
   5  14   5       45.42       85.79     49.35 o 
   6  14   5      238.55      251.70     48.36 o 
   7  14   5        1.37       52.77     35.06 o 
   8  14   5      312.88      331.41     46.19 o 
   9  14   5      100.93      223.75     44.87 o 
  10  14   5      148.19       61.47     73.42 o 
   1  15   5      179.78      203.21     57.19 o 
   2  15   5       48.70      112.69     53.94 o 
   3  15   5        1.17       58.19     52.25 o 
   4  15   5       88.46      181.63     56.00 o 
   5  15   5        0.25      -34.22     42.70 o 
   6  15   5        1.14       17.12     71.19 o 
   7  15   5       68.55      209.47    118.25 o 
   0   0   6    66318.73    68085.45   1212.55 o 
   1   0   6    77971.48    77283.19   1197.70 o 
   2   0   6      746.55      861.99     77.13 o 
   3   0   6    25512.83    25869.52    405.05 o 
   4   0   6     7267.35     7346.32    152.45 o 
   5   0   6    29525.93    29230.88    455.54 o 
   6   0   6    11386.11    11685.14    305.12 o 
   7   0   6    63978.59    62098.32   1456.04 o 
   8   0   6     8747.72     8766.66    235.66 o 
   9   0   6    30415.23    29389.67    468.23 o 
  10   0   6     5300.97     5312.76    154.15 o 
  11   0   6     1468.32     1346.95     77.96 o 
  12   0   6     7253.23     7436.39    203.86 o 
  13   0   6     6164.41     6483.30    190.26 o 
  14   0   6      842.11      847.64     74.37 o 
  15   0   6       33.25       52.10     57.44 o 
  16   0   6      300.22      346.96     61.68 o 
  17   0   6     2148.04     2196.75    167.46 o 
  18   0   6     2359.83     2107.98    121.38 o 
  19   0   6     2816.18     2689.55    177.66 o 
  20   0   6     1430.65     1612.42    119.26 o 
  21   0   6      733.78      909.70     93.38 o 
  22   0   6      114.96      136.21     65.58 o 
  23   0   6     1582.99     1612.80    122.66 o 
   1   1   6     1463.93     2046.26     33.57 o 
   2   1   6     8463.51     8784.57     94.51 o 
   3   1   6      522.60      460.95     26.94 o 
   4   1   6    86923.16    85626.23    881.78 o 
   5   1   6     3576.38     4028.65    104.81 o 
   6   1   6    27139.69    28243.09    314.37 o 
   7   1   6      797.32      946.85     37.57 o 
   8   1   6     5602.26     5608.31     88.81 o 
   9   1   6      197.58      299.74     19.72 o 
  10   1   6      335.46      335.09     32.04 o 
  11   1   6      677.98      720.37     42.98 o 
  12   1   6    22278.31    21990.98    326.74 o 
  13   1   6     7197.33     6750.92    137.78 o 
  14   1   6      737.18      717.14     49.92 o 
  15   1   6      106.74      122.57     34.65 o 
  16   1   6     2255.47     2066.50     69.54 o 
  17   1   6     1551.55     1734.16     66.51 o 
  18   1   6        0.24       51.67     31.19 o 
  19   1   6        4.10       33.90     36.91 o 
  20   1   6     1229.14     1513.90     98.08 o 
  21   1   6      489.73      418.91     54.81 o 
  22   1   6      307.29      290.64     59.86 o 
  23   1   6        1.96      -37.42     41.43 o 
   0   2   6       37.05       30.08     10.51 o 
   1   2   6     1444.18     1614.64     30.91 o 
   2   2   6       17.13       95.90     10.28 o 
   3   2   6    30324.38    28302.46    422.62 o 
   4   2   6       62.13       76.11      9.19 o 
   5   2   6    60689.68    61500.74    516.12 o 
   6   2   6     2007.34     2019.13     33.59 o 
   7   2   6     1267.49     1265.14     34.04 o 
   8   2   6      861.75      954.97     23.46 o 
   9   2   6     3834.69     3580.36     57.18 o 
  10   2   6     1113.14     1183.87     45.27 o 
  11   2   6     3417.05     3614.59    124.29 o 
  12   2   6       17.63       11.51     21.52 o 
  13   2   6     4176.44     3986.76     88.33 o 
  14   2   6      200.50      215.64     30.66 o 
  15   2   6     1744.47     1840.31     64.49 o 
  16   2   6      332.67      341.78     37.87 o 
  17   2   6     1654.36     1362.65     70.91 o 
  18   2   6      364.73      527.89     61.16 o 
  19   2   6      384.26      543.18     60.97 o 
  20   2   6       11.04       -9.91     42.32 o 
  21   2   6        0.56      -43.18     40.64 o 
  22   2   6       41.20       44.91     41.89 o 
  23   2   6      356.19      433.62     58.77 o 
   1   3   6     5765.71     5382.61    100.23 o 
   2   3   6    52755.98    50188.70    377.69 o 
   3   3   6     5840.01     5798.99     61.71 o 
   4   3   6     1671.92     1870.12     35.97 o 
   5   3   6     7185.02     7134.10    126.71 o 
   6   3   6    57986.51    56755.20    480.34 o 
   7   3   6     9996.33     9612.15    143.65 o 
   8   3   6      433.41      490.73     28.28 o 
   9   3   6        7.76        7.93     11.31 o 
  10   3   6     6169.47     5996.68     91.18 o 
  11   3   6      640.77      563.47     72.10 o 
  12   3   6     1448.23     1606.40     62.01 o 
  13   3   6     4881.34     4869.46    111.50 o 
  14   3   6    10644.59    10434.79    186.86 o 
  15   3   6     1830.52     1841.41     86.88 o 
  16   3   6      867.07      950.50     71.06 o 
  17   3   6      602.60      590.54     73.17 o 
  18   3   6      132.67      190.32     42.68 o 
  19   3   6        9.64      -21.78     33.61 o 
  20   3   6      850.87      794.67    101.09 o 
  21   3   6       94.91      177.07     59.50 o 
  22   3   6     1514.29     1626.66    132.74 o 
  23   3   6       38.48        4.35     42.05 o 
   0   4   6      935.82     1090.84     31.52 o 
   1   4   6     2775.84     2763.95     48.12 o 
   2   4   6     3390.86     3585.68     62.82 o 
   3   4   6    28550.38    27450.35    244.16 o 
   4   4   6      184.14      212.83     16.07 o 
   5   4   6    13383.95    13167.89    130.64 o 
   6   4   6     1463.53     1526.66     34.69 o 
   7   4   6       67.85       49.02     12.22 o 
   8   4   6     2753.46     2738.18     44.34 o 
   9   4   6     4895.56     5148.65     73.28 o 
  10   4   6     4959.27     4903.57     66.44 o 
  11   4   6     7395.37     7452.00    173.67 o 
  12   4   6      814.77      833.56     51.97 o 
  13   4   6      745.26      785.59     52.83 o 
  14   4   6        9.31       12.21     30.86 o 
  15   4   6      379.90      592.24     51.27 o 
  16   4   6      179.85      129.26     39.17 o 
  17   4   6     1978.84     1759.90     78.85 o 
  18   4   6     1223.25     1378.40     74.89 o 
  19   4   6      949.96     1062.92     69.77 o 
  20   4   6      466.90      475.60     55.38 o 
  21   4   6      139.87      139.60     46.83 o 
  22   4   6       12.67       11.87     42.96 o 
   1   5   6       46.64      101.61     12.66 o 
   2   5   6      774.63      753.25     21.59 o 
   3   5   6     1192.61     1334.84     29.32 o 
   4   5   6    19755.95    18712.05    166.62 o 
   5   5   6      225.62      307.87     19.71 o 
   6   5   6     3559.33     3789.50     61.82 o 
   7   5   6      174.77      247.28     26.78 o 
   8   5   6      353.56      433.08     24.75 o 
   9   5   6      146.80      247.39     30.56 o 
  10   5   6      245.69      251.14     23.57 o 
  11   5   6       13.99        1.70     21.74 o 
  12   5   6     4620.75     4167.52    122.81 o 
  13   5   6      923.73      989.25     59.27 o 
  14   5   6      438.41      405.08     46.89 o 
  15   5   6      136.98      200.45     45.35 o 
  16   5   6      201.30      174.83     43.48 o 
  17   5   6        1.01       23.71     37.00 o 
  18   5   6       12.06      -35.81     35.60 o 
  19   5   6      136.25      191.25     48.08 o 
  20   5   6      272.83      227.64     49.66 o 
  21   5   6       18.31      -17.73     40.52 o 
  22   5   6      141.12      216.71     52.92 o 
   0   6   6     4568.64     4363.08    108.64 o 
   1   6   6    23503.89    23790.71    206.02 o 
   2   6   6      636.88      543.50     20.11 o 
   3   6   6      211.70      222.04     17.39 o 
   4   6   6      215.38      174.68     20.19 o 
   5   6   6     1429.75     1509.29     35.18 o 
   6   6   6     2330.57     2542.00     48.61 o 
   7   6   6     9671.33     9701.71    123.15 o 
   8   6   6     1639.87     1653.48     49.97 o 
   9   6   6     9504.94     9656.00    124.37 o 
  10   6   6     1556.52     1469.23     51.68 o 
  11   6   6      198.94      239.16     33.26 o 
  12   6   6      723.90      680.15     52.98 o 
  13   6   6      168.65      134.74     38.53 o 
  14   6   6       16.86       18.34     34.11 o 
  15   6   6      805.27      750.62     58.71 o 
  16   6   6       47.38        9.36     34.95 o 
  17   6   6     2223.17     2346.09    107.76 o 
  18   6   6      463.48      479.70     88.24 o 
  19   6   6      325.84      261.09     51.40 o 
  20   6   6       91.43       47.73     42.26 o 
  21   6   6      163.27        1.91     43.90 o 
   1   7   6     2369.69     2501.16     45.77 o 
   2   7   6      445.39      606.34     41.36 o 
   3   7   6     1515.48     1487.10     48.35 o 
   4   7   6     9485.95     9300.16    120.24 o 
   5   7   6     1863.52     1779.43     43.51 o 
   6   7   6      274.56      310.15     25.86 o 
   7   7   6     1115.86     1086.83     43.38 o 
   8   7   6       51.64       45.56     22.72 o 
   9   7   6        0.63       33.58     21.21 o 
  10   7   6      140.80      226.17     31.44 o 
  11   7   6      455.16      438.29     40.23 o 
  12   7   6     6266.14     6196.15    199.76 o 
  13   7   6     1028.87      880.93     77.10 o 
  14   7   6     1359.25     1494.96    152.14 o 
  15   7   6      454.95      372.91     53.65 o 
  16   7   6      125.95       88.10     39.72 o 
  17   7   6      467.29      439.13     57.56 o 
  18   7   6       34.52       37.94     41.55 o 
  19   7   6       31.32       27.86     41.79 o 
  20   7   6      290.61      275.49     54.69 o 
  21   7   6      220.33      180.01     53.63 o 
   0   8   6       40.00      156.90     31.75 o 
   1   8   6      294.56      305.74     24.98 o 
   2   8   6     1184.39     1114.98     36.20 o 
   3   8   6        7.55       -3.69     16.24 o 
   4   8   6        0.08       -6.00     18.06 o 
   5   8   6      996.26      986.29     38.59 o 
   6   8   6      171.64      227.23     31.68 o 
   7   8   6      354.49      457.96     31.71 o 
   8   8   6        0.63       21.66     26.42 o 
   9   8   6     1349.66     1314.78     53.69 o 
  10   8   6      274.98      265.07     33.50 o 
  11   8   6       98.36       54.73     34.87 o 
  12   8   6       98.38       63.48     35.55 o 
  13   8   6     1413.00     1168.20     70.86 o 
  14   8   6       20.74       11.82     37.05 o 
  15   8   6       59.59        7.69     37.57 o 
  16   8   6        1.95      -35.14     37.46 o 
  17   8   6        1.18        4.99     39.01 o 
  18   8   6      102.72       38.85     43.87 o 
  19   8   6        4.82       -7.75     40.73 o 
  20   8   6       30.89       26.03     45.70 o 
   1   9   6      280.81      303.91     31.06 o 
   2   9   6     1018.56     1166.00     48.39 o 
   3   9   6      739.97      873.86     44.02 o 
   4   9   6     2920.73     3470.22    103.09 o 
   5   9   6        2.50      -22.60     22.74 o 
   6   9   6      239.68      311.00     31.58 o 
   7   9   6       94.39      112.86     26.76 o 
   8   9   6     1457.40     1578.47     52.13 o 
   9   9   6      376.02      437.67     38.90 o 
  10   9   6      517.31      662.21     83.80 o 
  11   9   6      742.32      787.38     61.50 o 
  12   9   6     2357.85     2891.28     88.67 o 
  13   9   6       78.13       97.19     42.58 o 
  14   9   6      472.36      492.35     60.48 o 
  15   9   6       31.94      -53.82     35.88 o 
  16   9   6      123.25      114.65     46.57 o 
  17   9   6       33.82       12.82     42.56 o 
  18   9   6      136.19      133.61     49.87 o 
  19   9   6        0.22       26.82     58.03 o 
   0  10   6      305.57      419.16    182.48 o 
   1  10   6     2135.58     2126.14     71.04 o 
   2  10   6      770.15      638.26     42.49 o 
   3  10   6      259.50      248.82     42.38 o 
   4  10   6      107.11      132.05     28.01 o 
   5  10   6      792.63      760.90     40.54 o 
   6  10   6       17.40        4.23     24.05 o 
   7  10   6     2822.63     2960.21     71.06 o 
   8  10   6      355.23      434.99     36.74 o 
   9  10   6     1118.36     1244.04     78.27 o 
  10  10   6      489.13      342.26     45.60 o 
  11  10   6      616.84      402.91     53.48 o 
  12  10   6       49.81       20.58     41.16 o 
  13  10   6       71.10       -6.01     38.14 o 
  14  10   6       20.74       41.53     41.42 o 
  15  10   6     1450.90     1771.05    179.96 o 
  16  10   6        1.51        9.59     43.76 o 
  17  10   6       45.78       98.51     49.35 o 
  18  10   6       93.82      152.49     71.20 o 
   1  11   6      109.63      178.83     45.48 o 
   2  11   6      258.39      337.89     44.49 o 
   3  11   6      456.88      407.15     46.32 o 
   4  11   6     3955.48     3470.92     76.86 o 
   5  11   6      206.50      121.50     31.70 o 
   6  11   6      882.45     1210.03     68.40 o 
   7  11   6       14.17       57.75     30.89 o 
   8  11   6      602.93      669.02     44.42 o 
   9  11   6      155.99      246.40     43.06 o 
  10  11   6       92.40       77.95     39.11 o 
  11  11   6       94.65       94.38     42.44 o 
  12  11   6      197.97      220.29     49.78 o 
  13  11   6        0.20       -7.21     41.43 o 
  14  11   6      336.96      416.24     60.13 o 
  15  11   6        1.76       18.87     45.02 o 
  16  11   6      202.48      163.75     53.47 o 
   0  12   6      736.57      725.33    153.79 o 
   1  12   6      616.66      303.97     52.79 o 
   2  12   6       62.96      115.98     45.56 o 
   3  12   6     1963.99     2232.18     93.67 o 
   4  12   6      145.37      198.06     45.18 o 
   5  12   6     2929.21     3105.56     84.48 o 
   6  12   6       43.70      119.05     32.33 o 
   7  12   6      564.30      465.71     40.70 o 
   8  12   6        0.44      -10.74     30.90 o 
   9  12   6      204.48      367.10     42.98 o 
  10  12   6       23.86       87.60     34.88 o 
  11  12   6       37.74       36.59     45.65 o 
  12  12   6       20.27       57.61     48.03 o 
  13  12   6      321.30      248.44     88.28 o 
  14  12   6       74.55       32.51     48.31 o 
  15  12   6       11.41       51.41     60.88 o 
   1  13   6       74.85      217.56     51.89 o 
   2  13   6     1842.21     1920.04    108.37 o 
   3  13   6      118.75       33.46     45.57 o 
   4  13   6      935.83      969.77     76.09 o 
   5  13   6       15.71      -11.62     32.02 o 
   6  13   6     3295.77     3346.84    127.08 o 
   7  13   6       28.01       46.90     35.52 o 
   8  13   6      342.79      522.18     45.12 o 
   9  13   6       25.07       81.12     37.22 o 
  10  13   6       67.97       88.01     40.91 o 
  11  13   6       66.48       38.74     47.07 o 
  12  13   6      178.60      229.45     64.58 o 
   0  14   6      106.65      218.83     77.40 o 
   1  14   6       11.72       32.49     47.56 o 
   2  14   6      187.94      162.76     51.85 o 
   3  14   6     1586.07     1456.31    121.72 o 
   4  14   6        2.20      -49.39     35.86 o 
   5  14   6     1921.27     1857.24    150.21 o 
   6  14   6        1.03       19.45     36.15 o 
   7  14   6      254.71      399.11     49.04 o 
   8  14   6       37.48       97.34     45.88 o 
   9  14   6      244.55      291.71     85.91 o 
  10  14   6      247.84      381.81    125.02 o 
   1  15   6       83.31      168.05     56.53 o 
   2  15   6      661.79      550.94     82.94 o 
   3  15   6        1.46       53.17     51.50 o 
   4  15   6     1075.59     1352.33     91.73 o 
   5  15   6       42.35       97.98    106.42 o 
   1   1   7      236.01      246.02     20.57 o 
   2   1   7     4073.99     3516.14     81.35 o 
   3   1   7     9628.28    10083.01    119.32 o 
   4   1   7    42224.73    41628.55    450.08 o 
   5   1   7    28491.62    30295.64    465.95 o 
   6   1   7    29473.19    28433.09    320.31 o 
   7   1   7       91.75      105.64     18.96 o 
   8   1   7      150.27      135.09     20.10 o 
   9   1   7     1605.48     1651.78     47.54 o 
  10   1   7     3394.40     3171.66     74.14 o 
  11   1   7     1289.06     1410.13     60.42 o 
  12   1   7     8573.46     8418.28    161.49 o 
  13   1   7       58.82      136.27     45.19 o 
  14   1   7    12016.35    11795.22    209.90 o 
  15   1   7     1714.57     1556.02     72.78 o 
  16   1   7     2623.93     2598.04     84.17 o 
  17   1   7      811.07      830.27     52.49 o 
  18   1   7      429.70      422.75     44.09 o 
  19   1   7        1.17       -2.53     36.10 o 
  20   1   7      663.73      734.74     65.37 o 
  21   1   7      714.20      721.18     65.39 o 
  22   1   7     1269.31     1272.16     90.69 o 
  23   1   7      214.28      131.68     51.19 o 
   0   2   7    16287.56    16303.69    202.15 o 
   1   2   7    43445.59    41620.24    333.73 o 
   2   2   7     1138.75     1473.66     28.35 o 
   3   2   7     7138.22     7246.78    102.20 o 
   4   2   7      411.62      485.52     18.70 o 
   5   2   7     1235.50     1205.20     29.34 o 
   6   2   7      593.99      613.88     25.33 o 
   7   2   7    39249.17    38231.50    465.98 o 
   8   2   7     5054.49     4874.58     77.10 o 
   9   2   7    15639.89    15047.89    188.60 o 
  10   2   7     1234.45     1245.88     43.80 o 
  11   2   7     8598.81     8336.15    151.94 o 
  12   2   7     1866.86     2001.29     66.49 o 
  13   2   7     1601.73     1708.64     60.00 o 
  14   2   7      310.40      384.95     37.82 o 
  15   2   7     3606.70     3710.03     92.35 o 
  16   2   7      624.03      695.93     47.21 o 
  17   2   7     4014.56     3984.33    113.63 o 
  18   2   7      795.38      650.78     64.28 o 
  19   2   7     1894.26     1924.75    100.30 o 
  20   2   7      747.49      799.61     87.17 o 
  21   2   7      518.09      624.99     68.99 o 
  22   2   7       15.88       14.23     41.59 o 
  23   2   7      105.29       41.38     50.41 o 
   1   3   7     3600.37     3295.76     43.87 o 
   2   3   7      138.95      236.23     15.64 o 
   3   3   7    12713.62    13026.89    112.68 o 
   4   3   7     5776.29     6014.77     65.61 o 
   5   3   7     2953.63     2941.29     73.76 o 
   6   3   7        0.32       31.20     12.15 o 
   7   3   7       69.99      132.29     14.21 o 
   8   3   7       23.45       42.22     17.27 o 
   9   3   7     3121.72     3546.00     76.27 o 
  10   3   7       34.05       24.94     22.47 o 
  11   3   7     2104.87     2165.29     62.16 o 
  12   3   7     1929.28     1930.05     69.04 o 
  13   3   7     2920.91     2922.83     87.01 o 
  14   3   7      626.14      599.51     47.49 o 
  15   3   7       84.72      102.95     39.50 o 
  16   3   7       50.85       76.20     34.08 o 
  17   3   7      519.22      599.10     68.51 o 
  18   3   7       79.70       55.76     37.65 o 
  19   3   7        7.36       -7.88     34.43 o 
  20   3   7       55.75       82.18     42.37 o 
  21   3   7        1.39       19.10     39.35 o 
  22   3   7       55.66       95.61     45.30 o 
   0   4   7    10482.41     9827.79    123.07 o 
   1   4   7     4670.19     4427.66     51.42 o 
   2   4   7    20149.73    20070.16    165.58 o 
   3   4   7    10427.86    10108.92     99.34 o 
   4   4   7     1287.10     1340.60     32.43 o 
   5   4   7    20735.29    20790.74    194.61 o 
   6   4   7     1777.77     1973.24     38.19 o 
   7   4   7     2757.23     2617.51     46.69 o 
   8   4   7     2385.74     2607.80     53.04 o 
   9   4   7     9593.31     9496.22    134.32 o 
  10   4   7     5005.64     5252.56     91.50 o 
  11   4   7     2988.29     3098.10     78.61 o 
  12   4   7      430.51      523.07     40.20 o 
  13   4   7      164.42      128.48     36.10 o 
  14   4   7      803.93      627.38     51.45 o 
  15   4   7       67.58      116.84     38.06 o 
  16   4   7        2.89       15.15     34.64 o 
  17   4   7     2665.99     2410.65     92.92 o 
  18   4   7      198.02      245.90     45.01 o 
  19   4   7      428.91      477.99     58.53 o 
  20   4   7        4.27      -13.77     36.62 o 
  21   4   7      270.26      254.18     51.92 o 
  22   4   7      130.59      181.39     49.62 o 
   1   5   7    15145.40    14140.19    119.30 o 
   2   5   7    28015.01    27923.32    224.73 o 
   3   5   7      318.39      355.73     25.46 o 
   4   5   7     1989.21     2119.39     40.52 o 
   5   5   7     2330.47     2384.54     60.03 o 
   6   5   7    37696.91    38048.02    355.97 o 
   7   5   7    11201.70    11135.51    126.50 o 
   8   5   7      659.07      650.46     30.80 o 
   9   5   7     2148.31     2153.64    101.11 o 
  10   5   7     3002.04     2995.73     99.98 o 
  11   5   7      369.57      441.63     43.49 o 
  12   5   7     2718.26     2788.97     92.79 o 
  13   5   7      980.06      955.27     65.87 o 
  14   5   7    10713.33    10491.71    231.41 o 
  15   5   7     1873.65     1902.22     81.34 o 
  16   5   7      575.54      678.51     62.44 o 
  17   5   7       46.10      -15.36     37.69 o 
  18   5   7       45.17       51.21     39.55 o 
  19   5   7       63.06       46.13     41.51 o 
  20   5   7      243.73      280.42     52.71 o 
  21   5   7       79.90       83.36     46.61 o 
  22   5   7     1138.47     1145.54    111.13 o 
   0   6   7     1653.59     1638.05     43.70 o 
   1   6   7      484.24      448.77     19.59 o 
   2   6   7    13578.71    13127.37    120.44 o 
   3   6   7     5837.86     5496.20     68.10 o 
   4   6   7       30.08       14.50     15.03 o 
   5   6   7     5914.13     6138.11    102.98 o 
   6   6   7     2299.93     2264.45     47.62 o 
   7   6   7      448.63      471.19     28.86 o 
   8   6   7     1156.90     1291.03     50.27 o 
   9   6   7     2719.46     2899.04     86.16 o 
  10   6   7     6257.03     6242.54    155.56 o 
  11   6   7     3408.56     3278.46    112.38 o 
  12   6   7      532.62      634.99     53.55 o 
  13   6   7      902.15      913.07     62.31 o 
  14   6   7      475.86      462.56     65.73 o 
  15   6   7       42.83       61.99     37.53 o 
  16   6   7       28.64        7.73     36.50 o 
  17   6   7      441.07      476.67     69.75 o 
  18   6   7      453.43      410.13     64.03 o 
  19   6   7      720.15      735.63    124.88 o 
  20   6   7        0.83        0.66     41.60 o 
  21   6   7       20.51        3.09     43.73 o 
   1   7   7    13621.89    13280.78    123.90 o 
   2   7   7     3265.01     2998.74     56.17 o 
   3   7   7     2501.53     2560.37     50.58 o 
   4   7   7    16526.58    16250.89    162.55 o 
   5   7   7      599.80      578.95     34.65 o 
   6   7   7     1166.54     1043.20     48.14 o 
   7   7   7     8380.19     8244.62    136.50 o 
   8   7   7       98.89      133.42     30.31 o 
   9   7   7     5339.11     5436.69    109.26 o 
  10   7   7      110.87      150.32     38.89 o 
  11   7   7     1603.49     1764.12    112.89 o 
  12   7   7     3971.20     3918.40    184.50 o 
  13   7   7     1254.96     1182.09     79.90 o 
  14   7   7      187.92      206.84     45.16 o 
  15   7   7      212.75      316.59     50.51 o 
  16   7   7      723.92      521.77     57.08 o 
  17   7   7      265.15      265.81     52.67 o 
  18   7   7      221.44      155.23     48.86 o 
  19   7   7       16.92       35.62     43.68 o 
  20   7   7       44.12      124.31     49.83 o 
   0   8   7    15551.41    14520.16    211.99 o 
   1   8   7    11763.86    12107.13    131.19 o 
   2   8   7     5005.95     5362.60    108.88 o 
   3   8   7      375.45      281.39     24.03 o 
   4   8   7     1443.91     1369.66     44.68 o 
   5   8   7     3255.42     2989.63     63.06 o 
   6   8   7     3606.44     3555.91     70.75 o 
   7   8   7     9173.18     9905.71    145.90 o 
   8   8   7     1392.79     1257.24     57.18 o 
   9   8   7     2286.49     2552.17     96.48 o 
  10   8   7      495.66      578.94     51.36 o 
  11   8   7      878.42      843.68    112.22 o 
  12   8   7      761.94      635.19     57.35 o 
  13   8   7     1071.15      906.67    119.68 o 
  14   8   7      381.51      418.87     56.05 o 
  15   8   7     1716.58     1951.10    105.11 o 
  16   8   7      138.72      120.85     45.82 o 
  17   8   7      311.47      309.57     70.72 o 
  18   8   7        2.61       33.03     43.60 o 
  19   8   7      169.02      154.02     51.15 o 
   1   9   7     5563.01     5501.65     98.19 o 
   2   9   7      167.50      164.73     30.89 o 
   3   9   7     4829.55     4572.06    121.74 o 
   4   9   7     6346.49     6148.08     99.35 o 
   5   9   7     1110.64      955.56     43.73 o 
   6   9   7      209.59      184.63     28.67 o 
   7   9   7      145.58      246.70     40.21 o 
   8   9   7       10.59       -9.16     28.25 o 
   9   9   7     3208.50     3207.17     88.13 o 
  10   9   7       33.00       70.18     38.71 o 
  11   9   7      438.48      443.96     55.97 o 
  12   9   7     1104.02      930.31    169.08 o 
  13   9   7     1148.06     1013.58     81.13 o 
  14   9   7      240.96      217.66     48.86 o 
  15   9   7      426.55      523.79     59.75 o 
  16   9   7       56.93       56.35     45.00 o 
  17   9   7      570.61      427.87     60.57 o 
  18   9   7       47.07       72.44     48.97 o 
   0  10   7     3177.69     3087.44    109.96 o 
   1  10   7      113.41       40.16     32.97 o 
   2  10   7     5206.53     5161.03    100.17 o 
   3  10   7     1323.32     1428.98     50.62 o 
   4  10   7        0.50        2.11     23.38 o 
   5  10   7     5290.44     5206.55    101.19 o 
   6  10   7       69.65       46.39     27.44 o 
   7  10   7      640.47      539.83     43.62 o 
   8  10   7     3656.41     3653.95     87.89 o 
   9  10   7      363.39      513.75     49.69 o 
  10  10   7     1429.53     1374.87    100.91 o 
  11  10   7      366.56      371.84     53.20 o 
  12  10   7      511.46      507.83     66.34 o 
  13  10   7      691.40      588.21     69.27 o 
  14  10   7        4.39       24.55     43.68 o 
  15  10   7       42.14       18.26     43.73 o 
  16  10   7        0.48       42.61     46.98 o 
  17  10   7      127.56       64.86     50.15 o 
   1  11   7      605.76      779.34     54.08 o 
   2  11   7     3204.95     3136.77     89.54 o 
   3  11   7      871.61     1062.53     53.88 o 
   4  11   7       47.60      -29.79     26.06 o 
   5  11   7      895.92     1000.23     52.97 o 
   6  11   7     2517.56     2543.05     72.93 o 
   7  11   7     1519.63     1408.88     70.14 o 
   8  11   7       89.71       57.82     32.29 o 
   9  11   7      592.71      695.01     77.90 o 
  10  11   7      417.65      372.54     53.23 o 
  11  11   7      205.61      154.23     47.66 o 
  12  11   7        0.01       -8.34     41.68 o 
  13  11   7       17.43       18.20     44.87 o 
  14  11   7      699.60      574.62     66.99 o 
  15  11   7       22.05       12.76     46.68 o 
  16  11   7       15.45       -3.12     61.56 o 
   0  12   7     1481.03     1618.25    117.09 o 
   1  12   7      251.44      235.62     49.36 o 
   2  12   7     1112.47     1131.81     86.47 o 
   3  12   7     2010.44     1801.98     68.40 o 
   4  12   7       26.77       54.49     33.15 o 
   5  12   7     1439.66     1441.54     63.41 o 
   6  12   7      886.74      905.98     49.32 o 
   7  12   7       20.19      -38.97     25.98 o 
   8  12   7      300.19      413.54     44.70 o 
   9  12   7      122.06      138.40     40.30 o 
  10  12   7      486.10      379.98     57.71 o 
  11  12   7      543.53      405.26     59.90 o 
  12  12   7        8.96       16.68     46.39 o 
  13  12   7       63.74       -6.80     46.23 o 
  14  12   7       11.11      -81.49     54.33 o 
   1  13   7      413.96      414.55     58.85 o 
   2  13   7      406.04      297.64     84.38 o 
   3  13   7       20.14       40.74     37.94 o 
   4  13   7      550.90      664.48     50.79 o 
   5  13   7       35.97       48.89     35.92 o 
   6  13   7      487.69      374.42     46.30 o 
   7  13   7      168.57      218.94     46.57 o 
   8  13   7        2.49      -20.87     33.50 o 
   9  13   7       57.33      103.52     40.75 o 
  10  13   7       30.39      -25.79     53.28 o 
  11  13   7       14.16      -43.37     50.22 o 
  12  13   7      590.68      660.42    113.21 o 
   0  14   7      256.90      212.87     78.85 o 
   1  14   7      318.66      308.00     56.90 o 
   2  14   7      195.58      265.61     55.60 o 
   3  14   7      234.63      130.57     54.86 o 
   4  14   7        0.18        8.44     38.28 o 
   5  14   7      333.01      321.87     46.36 o 
   6  14   7      153.67      205.23     43.36 o 
   7  14   7      316.67      362.17     53.59 o 
   8  14   7      169.39       78.39     46.04 o 
   9  14   7      375.91      327.77    125.03 o 
   1  15   7        3.43       25.21     49.24 o 
   2  15   7       17.84       -4.25     64.30 o 
   3  15   7        1.57      -38.53     44.38 o 
   0   0   8    27089.23    29638.61    565.31 o 
   1   0   8    61504.49    60860.53    779.51 o 
   2   0   8    14916.13    14039.10    208.18 o 
   3   0   8    10524.48     9780.78    188.42 o 
   4   0   8    12070.42    12703.48    231.59 o 
   5   0   8     2715.06     3183.90     91.05 o 
   6   0   8       13.81       50.75     27.17 o 
   7   0   8    40577.20    40317.25    629.33 o 
   8   0   8    15691.49    15707.72    282.73 o 
   9   0   8    23712.62    22588.10    383.87 o 
  10   0   8      747.95      659.51     54.11 o 
  11   0   8     6279.04     6452.47    190.56 o 
  12   0   8     4103.84     4251.18    166.05 o 
  13   0   8      306.80      485.84     77.72 o 
  14   0   8      191.73      217.96     54.33 o 
  15   0   8     9635.70     9320.18    260.83 o 
  16   0   8     1595.79     1572.53    108.76 o 
  17   0   8     6339.40     6128.14    209.32 o 
  18   0   8       16.91       -8.81     53.56 o 
  19   0   8     5587.66     5821.57    214.22 o 
  20   0   8     1332.60     1357.87     89.35 o 
  21   0   8        1.49      -20.41     53.69 o 
  22   0   8       75.08      178.58     69.99 o 
   1   1   8    50860.66    49827.25    398.34 o 
   2   1   8    16405.53    15801.66    162.24 o 
   3   1   8    19868.84    20089.97    199.73 o 
   4   1   8     7815.66     7940.93    102.02 o 
   5   1   8    11126.57    11597.59    154.26 o 
   6   1   8    35340.99    35144.29    391.93 o 
   7   1   8     9511.47     9312.79    224.76 o 
   8   1   8      261.42      271.47     25.45 o 
   9   1   8    24811.96    24662.06    292.18 o 
  10   1   8      536.34      589.92     35.12 o 
  11   1   8      903.25      891.44     45.36 o 
  12   1   8     5294.90     5121.49    252.11 o 
  13   1   8       71.97       70.21     31.44 o 
  14   1   8     5821.31     6250.83    140.72 o 
  15   1   8        6.14       15.52     33.47 o 
  16   1   8      628.04      632.81     48.50 o 
  17   1   8      902.22      970.53     56.94 o 
  18   1   8       34.36       29.17     32.97 o 
  19   1   8       25.99       85.69     40.90 o 
  20   1   8     1104.92     1171.32     76.37 o 
  21   1   8        9.21       46.17     41.95 o 
  22   1   8      350.45      453.70     67.66 o 
   0   2   8    10148.21     9628.90    133.00 o 
   1   2   8     4040.94     3746.50     79.76 o 
   2   2   8    11827.05    11436.46    107.69 o 
   3   2   8     3303.20     3816.06     64.26 o 
   4   2   8      182.44      185.42     16.20 o 
   5   2   8     2238.83     2243.26     50.06 o 
   6   2   8      900.85      851.72     32.66 o 
   7   2   8     1684.28     1541.92     42.52 o 
   8   2   8     6249.10     6017.05     91.50 o 
   9   2   8     3573.14     3463.60     66.89 o 
  10   2   8    14503.78    14151.84    185.34 o 
  11   2   8      299.13      299.20     28.59 o 
  12   2   8      911.52      830.37     48.22 o 
  13   2   8        1.13       61.60     28.51 o 
  14   2   8      256.13      181.32     41.34 o 
  15   2   8     1064.28     1121.53     56.59 o 
  16   2   8      749.16      753.46     52.36 o 
  17   2   8      897.05      843.90     63.82 o 
  18   2   8      417.19      448.59     61.22 o 
  19   2   8      574.88      626.27     68.11 o 
  20   2   8        2.03      -21.32     44.35 o 
  21   2   8       12.84      -48.53     42.03 o 
  22   2   8       66.03      114.62     47.42 o 
   1   3   8    37601.07    37024.27    480.32 o 
   2   3   8    15300.70    15276.08    150.34 o 
   3   3   8      137.32       89.00     12.81 o 
   4   3   8    40486.40    38148.92    334.01 o 
   5   3   8        3.70       62.71     13.11 o 
   6   3   8    28240.72    27926.18    291.12 o 
   7   3   8     9999.63     9743.86    136.84 o 
   8   3   8     2663.98     2582.37     60.80 o 
   9   3   8     2922.49     2948.50     72.69 o 
  10   3   8     3099.01     2971.91     77.06 o 
  11   3   8      321.76      351.70     33.14 o 
  12   3   8    11664.69    11925.31    332.03 o 
  13   3   8      719.34      664.29     48.74 o 
  14   3   8     6399.19     5926.18    134.23 o 
  15   3   8      790.12      767.40    130.75 o 
  16   3   8     1708.40     1793.78     91.74 o 
  17   3   8      112.45      115.20     40.03 o 
  18   3   8       81.02      121.29     42.41 o 
  19   3   8      512.78      456.22     55.44 o 
  20   3   8     1575.43     1773.98     99.07 o 
  21   3   8      174.58      132.23     47.30 o 
  22   3   8     1337.53     1319.03     99.06 o 
   0   4   8     5387.66     5125.95     87.74 o 
   1   4   8    20256.93    19964.38    207.80 o 
   2   4   8    22775.96    23015.25    189.04 o 
   3   4   8      531.26      497.91     25.33 o 
   4   4   8      473.43      524.63     20.15 o 
   5   4   8      506.17      616.78     35.27 o 
   6   4   8     1305.32     1220.00     31.81 o 
   7   4   8     9264.44     9300.34    123.66 o 
   8   4   8     3854.54     3795.70     75.77 o 
   9   4   8    11666.43    11927.01    162.33 o 
  10   4   8     4606.42     4262.34     83.78 o 
  11   4   8     2937.88     2913.53     77.88 o 
  12   4   8      297.47      353.63     38.64 o 
  13   4   8      357.20      306.96     42.47 o 
  14   4   8       30.11       27.30     33.09 o 
  15   4   8     1875.27     1971.42     81.36 o 
  16   4   8       20.94       42.40     36.64 o 
  17   4   8     2410.50     2438.52     93.19 o 
  18   4   8      404.96      359.94     50.59 o 
  19   4   8      742.08      824.43     75.13 o 
  20   4   8       92.90       87.09     42.31 o 
  21   4   8      243.30      313.12     56.25 o 
  22   4   8      257.70      258.74     72.14 o 
   1   5   8     2981.33     2746.35     42.00 o 
   2   5   8      180.34      264.95     22.06 o 
   3   5   8     2448.82     2434.69     44.38 o 
   4   5   8     1059.00     1072.95     31.92 o 
   5   5   8      439.94      502.02     24.90 o 
   6   5   8     1638.60     1740.48     63.33 o 
   7   5   8     1817.94     1794.56     46.95 o 
   8   5   8      154.77      143.89     25.37 o 
   9   5   8     3590.94     3211.83     79.92 o 
  10   5   8       14.01       -5.12     25.74 o 
  11   5   8      195.65      153.00     37.30 o 
  12   5   8      144.48      103.30     35.94 o 
  13   5   8       35.40       31.03     35.51 o 
  14   5   8        1.34       56.62     36.90 o 
  15   5   8      480.13      479.94     54.14 o 
  16   5   8       19.40       42.91     38.42 o 
  17   5   8      151.39       52.46     51.67 o 
  18   5   8        2.38       49.79     40.63 o 
  19   5   8        0.17       10.74     39.23 o 
  20   5   8      108.50       67.58     75.59 o 
  21   5   8       71.48      152.99     50.67 o 
   0   6   8     5919.45     5545.23    103.61 o 
   1   6   8    10527.47    10511.35     97.80 o 
   2   6   8      282.66      302.64     17.68 o 
   3   6   8      474.94      444.58     26.64 o 
   4   6   8     1778.20     1845.23     41.63 o 
   5   6   8      133.90      260.89     29.29 o 
   6   6   8      161.96      168.80     20.80 o 
   7   6   8     6513.42     6571.51    105.48 o 
   8   6   8     2055.72     1771.80     68.76 o 
   9   6   8     4170.58     4448.45    128.28 o 
  10   6   8       36.87       78.28     35.35 o 
  11   6   8     1994.09     2223.78    163.98 o 
  12   6   8      218.34       83.32     65.84 o 
  13   6   8       54.07       94.59     37.19 o 
  14   6   8       21.62        2.00     35.04 o 
  15   6   8     1136.80      861.92    155.71 o 
  16   6   8      888.08      750.11     72.44 o 
  17   6   8      975.12     1043.46     83.56 o 
  18   6   8       81.95      113.16     42.93 o 
  19   6   8      860.70      905.32    120.65 o 
  20   6   8      230.08      132.92     57.06 o 
   1   7   8     1601.27     1473.89     33.21 o 
   2   7   8     5322.78     5620.65     68.71 o 
   3   7   8     1423.32     1211.12     36.57 o 
   4   7   8     9081.40     9137.83    106.09 o 
   5   7   8     3867.24     3350.08     65.50 o 
   6   7   8     3843.98     4099.29     80.52 o 
   7   7   8       40.44       82.31     29.10 o 
   8   7   8      812.77      724.61     52.43 o 
   9   7   8     1815.84     1620.63     82.96 o 
  10   7   8      112.05      257.07     42.43 o 
  11   7   8        2.30       25.07     35.03 o 
  12   7   8     1311.63     1292.10    129.00 o 
  13   7   8      743.25      763.90     61.02 o 
  14   7   8     1886.81     1945.48    100.48 o 
  15   7   8      165.25      104.52     43.17 o 
  16   7   8      540.01      411.29     54.91 o 
  17   7   8      122.95      106.93     43.60 o 
  18   7   8        8.30       14.34     40.14 o 
  19   7   8        4.82      -23.42     41.75 o 
  20   7   8      214.27      251.42     72.84 o 
   0   8   8       26.59       -9.32     20.53 o 
   1   8   8      138.41      134.98     18.43 o 
   2   8   8      135.01      200.83     21.41 o 
   3   8   8      713.00      899.27     35.70 o 
   4   8   8     1460.54     1378.35     45.95 o 
   5   8   8       46.47       64.50     24.13 o 
   6   8   8       18.62       44.10     28.07 o 
   7   8   8      340.81      404.58     40.52 o 
   8   8   8      713.93      578.78     51.33 o 
   9   8   8       30.32       12.32     32.94 o 
  10   8   8       43.21       16.18     33.40 o 
  11   8   8       38.10      -38.40     35.76 o 
  12   8   8        2.37      -10.43     37.87 o 
  13   8   8       39.09       52.31     42.43 o 
  14   8   8      151.97      152.53     45.83 o 
  15   8   8       52.71       56.83     43.60 o 
  16   8   8       16.05        9.69     38.74 o 
  17   8   8       31.31      -10.96     40.29 o 
  18   8   8        0.47       25.83     44.15 o 
  19   8   8        1.77      -12.48     58.49 o 
   1   9   8      128.86      157.08     24.86 o 
   2   9   8     1424.58     1558.84     46.69 o 
   3   9   8      605.24      634.39     37.81 o 
   4   9   8      399.49      629.47     40.26 o 
   5   9   8      214.53      140.09     27.88 o 
   6   9   8      473.45      638.08     39.65 o 
   7   9   8      216.51      292.25     39.99 o 
   8   9   8       55.48      105.20     39.90 o 
   9   9   8      207.34      290.63     46.24 o 
  10   9   8      118.93      195.78     45.62 o 
  11   9   8       14.63       36.69     46.71 o 
  12   9   8       57.89       67.39     42.87 o 
  13   9   8       52.74       14.72     41.36 o 
  14   9   8      314.72      205.92     78.04 o 
  15   9   8       29.99       12.62     41.59 o 
  16   9   8       26.66       57.78     47.20 o 
  17   9   8       20.66       35.15     47.52 o 
  18   9   8       49.33       49.49     63.97 o 
   0  10   8      331.76      401.22     56.39 o 
   1  10   8     1902.32     1941.57     69.08 o 
   2  10   8      200.27       77.62     26.81 o 
   3  10   8      520.71      559.96     37.48 o 
   4  10   8      308.77      289.19     32.99 o 
   5  10   8      539.07      603.71     40.04 o 
   6  10   8      409.82      409.74     36.80 o 
   7  10   8       26.26       61.43     32.81 o 
   8  10   8      377.47      361.79     52.17 o 
   9  10   8      754.97      736.03     61.91 o 
  10  10   8      505.99      631.24     59.93 o 
  11  10   8      153.02      161.21     44.57 o 
  12  10   8     1604.86     1736.33    127.50 o 
  13  10   8       64.01       31.34     42.66 o 
  14  10   8       61.38       93.43     48.45 o 
  15  10   8        0.30      -43.42     43.17 o 
  16  10   8       42.03       59.18     46.31 o 
   1  11   8     4624.46     4718.71    121.00 o 
   2  11   8       12.63       21.74     30.44 o 
   3  11   8      928.49     1019.76     54.81 o 
   4  11   8       63.42      176.85     33.86 o 
   5  11   8      472.22      486.24     40.59 o 
   6  11   8      183.54      153.46     35.12 o 
   7  11   8      282.53      366.05     41.65 o 
   8  11   8       27.50       -7.24     38.19 o 
   9  11   8      584.98      679.11     62.93 o 
  10  11   8       35.84       17.08     42.07 o 
  11  11   8      280.78      286.43     54.31 o 
  12  11   8        7.68        4.82     45.70 o 
  13  11   8        4.84      -55.24     41.85 o 
  14  11   8      165.44      144.11     50.91 o 
  15  11   8       43.50       10.14     58.45 o 
   0  12   8     1076.40     1235.55    108.74 o 
   1  12   8      773.81     1127.35     74.74 o 
   2  12   8     1654.71     1710.05     68.22 o 
   3  12   8        8.81       78.04     33.83 o 
   4  12   8      100.47      128.54     35.53 o 
   5  12   8        0.29       46.44     33.25 o 
   6  12   8        0.86      -15.45     30.48 o 
   7  12   8       58.94      125.50     35.80 o 
   8  12   8      405.32      514.83     76.83 o 
   9  12   8       58.54       73.52     57.54 o 
  10  12   8      329.35      356.97     58.80 o 
  11  12   8       95.25      116.98     50.39 o 
  12  12   8      150.40      133.36     50.02 o 
  13  12   8       46.18       -6.63     60.62 o 
   1  13   8     1639.57     1786.24     89.58 o 
   2  13   8        3.52       26.01     38.27 o 
   3  13   8      583.74      729.85     52.62 o 
   4  13   8      671.46      800.52     54.79 o 
   5  13   8        4.03        0.91     34.82 o 
   6  13   8       32.12       58.18     41.53 o 
   7  13   8      906.87      915.01    119.53 o 
   8  13   8       58.47       61.53     40.17 o 
   9  13   8      706.86      834.94     82.93 o 
  10  13   8       51.66       40.47     57.04 o 
  11  13   8      222.36      391.16     85.91 o 
   0  14   8     1034.10     1217.90    123.38 o 
   1  14   8       16.02       47.87     49.35 o 
   2  14   8     1009.98      969.10     66.26 o 
   3  14   8       70.00      153.37     44.61 o 
   4  14   8      230.51      326.28     50.32 o 
   5  14   8      201.63      233.30     49.72 o 
   6  14   8      162.53      159.63     44.82 o 
   7  14   8        0.34      -67.23     44.82 o 
   1   1   9     2406.29     2487.49     50.46 o 
   2   1   9    28026.51    27679.13    284.35 o 
   3   1   9     1206.39     1225.70     52.98 o 
   4   1   9    12060.38    11827.83    164.85 o 
   5   1   9     2693.80     3049.84     65.74 o 
   6   1   9    11577.97    10747.30    170.73 o 
   7   1   9      156.00      315.97     40.80 o 
   8   1   9     3673.31     3609.68     88.66 o 
   9   1   9        8.63       30.13     22.84 o 
  10   1   9     4974.89     4894.31     93.52 o 
  11   1   9        5.33       40.05     22.25 o 
  12   1   9     2444.15     2291.86     80.02 o 
  13   1   9        2.83        2.14     37.91 o 
  14   1   9     4748.73     4778.65    160.93 o 
  15   1   9      810.88      858.95     53.03 o 
  16   1   9     1080.72     1086.76     58.80 o 
  17   1   9      852.42      748.36     54.03 o 
  18   1   9       68.67       61.09     36.63 o 
  19   1   9       42.68      102.85     44.69 o 
  20   1   9      916.71      988.40     74.58 o 
  21   1   9      155.63       99.27     50.23 o 
  22   1   9      944.82      971.85     87.02 o 
   0   2   9      386.85      554.59     30.85 o 
   1   2   9    18905.94    18656.66    165.29 o 
   2   2   9       16.74       35.36     14.75 o 
   3   2   9     6548.19     6107.53     71.36 o 
   4   2   9     1157.03     1169.95     30.61 o 
   5   2   9     1566.01     1598.47     43.74 o 
   6   2   9        0.76      -23.80     15.87 o 
   7   2   9     1740.61     1668.30     46.74 o 
   8   2   9       82.49      134.40     22.26 o 
   9   2   9    19943.52    19138.24    219.99 o 
  10   2   9     1711.87     1774.92     51.63 o 
  11   2   9     4304.65     4269.00     86.28 o 
  12   2   9     1531.40     1499.30     54.36 o 
  13   2   9      149.79      280.27     37.83 o 
  14   2   9      973.18     1037.87     56.12 o 
  15   2   9      789.14      832.13     53.04 o 
  16   2   9      190.93      156.92     37.88 o 
  17   2   9     4970.07     5127.59    135.19 o 
  18   2   9      107.58       99.75     46.50 o 
  19   2   9     2173.92     2275.49    108.84 o 
  20   2   9      198.35      251.62    107.09 o 
  21   2   9      130.16      115.17    100.27 o 
  22   2   9      487.15      509.86     82.72 o 
   1   3   9     2169.24     2358.60     39.33 o 
   2   3   9     7706.12     7523.39    107.07 o 
   3   3   9     2686.39     2837.24     43.00 o 
   4   3   9     2860.99     2845.13     56.30 o 
   5   3   9      862.85      975.97     37.86 o 
   6   3   9    11527.10    11613.16    145.77 o 
   7   3   9      656.56      613.25     34.72 o 
   8   3   9       74.43       34.78     20.10 o 
   9   3   9     3352.15     3488.18     92.91 o 
  10   3   9      132.42      214.33     35.26 o 
  11   3   9      413.72      380.50     36.37 o 
  12   3   9        0.06        7.55     23.06 o 
  13   3   9      198.63      137.78     51.70 o 
  14   3   9      659.79      765.90     53.87 o 
  15   3   9        1.72       -6.01     33.53 o 
  16   3   9       77.93       74.66     38.20 o 
  17   3   9       42.07       69.88     40.13 o 
  18   3   9        0.14      -24.36     36.10 o 
  19   3   9       29.76       54.25     41.65 o 
  20   3   9        1.85      -41.99     38.07 o 
  21   3   9       14.15      -26.04     39.18 o 
   0   4   9     1156.64     1242.68     44.34 o 
   1   4   9    17510.67    17228.23    158.27 o 
   2   4   9      336.31      419.35     20.20 o 
   3   4   9      132.41      154.01     15.60 o 
   4   4   9     1503.34     1411.42     45.08 o 
   5   4   9     3102.47     3143.33     63.54 o 
   6   4   9      574.13      583.23     37.37 o 
   7   4   9     8018.47     7978.19    113.84 o 
   8   4   9      137.74      198.93     25.49 o 
   9   4   9     4624.47     4415.84     87.17 o 
  10   4   9     1280.32     1179.13     47.60 o 
  11   4   9      385.31      314.89     36.96 o 
  12   4   9      258.80      228.60     35.32 o 
  13   4   9      393.31      406.65     47.34 o 
  14   4   9       14.03        1.08     42.91 o 
  15   4   9     2637.47     2844.50     97.86 o 
  16   4   9        3.24      -21.09     34.75 o 
  17   4   9     1342.68     1140.27     72.07 o 
  18   4   9      202.14      134.22     43.74 o 
  19   4   9      344.54      313.88     52.87 o 
  20   4   9       16.91       -8.50     43.24 o 
  21   4   9       99.86      146.40     50.43 o 
   1   5   9     8591.97     8185.95     90.13 o 
   2   5   9      172.78      227.78     17.23 o 
   3   5   9     1006.47     1197.47     29.84 o 
   4   5   9    37493.84    36204.83    305.56 o 
   5   5   9       13.47       31.41     18.02 o 
   6   5   9      427.16      483.25     30.37 o 
   7   5   9     2848.26     2656.36     84.23 o 
   8   5   9     3167.20     3053.77     78.50 o 
   9   5   9     1588.74     1580.60    147.70 o 
  10   5   9      620.80      684.54     55.27 o 
  11   5   9      516.44      503.33     48.30 o 
  12   5   9     6209.59     6526.20    170.04 o 
  13   5   9       60.84      109.11     39.39 o 
  14   5   9     2085.85     1841.19     82.27 o 
  15   5   9      731.19      668.75     59.90 o 
  16   5   9     1502.87     1448.08     79.84 o 
  17   5   9      186.47      150.09     47.79 o 
  18   5   9      123.39      165.74     46.96 o 
  19   5   9      166.75      218.01     59.99 o 
  20   5   9      454.76      603.31    104.87 o 
  21   5   9        4.22       11.62     59.58 o 
   0   6   9     1205.40     1295.79     42.68 o 
   1   6   9     5452.05     5454.40     66.54 o 
   2   6   9     6311.89     6553.35     75.10 o 
   3   6   9     1629.63     1689.76     50.91 o 
   4   6   9     1239.79     1288.44     34.66 o 
   5   6   9     3992.00     4026.83     68.97 o 
   6   6   9       48.84       60.52     25.20 o 
   7   6   9     9329.84     9216.83    152.30 o 
   8   6   9     1108.89     1192.17     54.70 o 
   9   6   9      431.80      418.11     45.61 o 
  10   6   9     3282.49     3037.51    111.90 o 
  11   6   9       12.47       -7.49     34.11 o 
  12   6   9       14.61       49.14     36.30 o 
  13   6   9     2056.03     1981.04     84.31 o 
  14   6   9      578.38      513.11     64.56 o 
  15   6   9      541.76      594.84     71.71 o 
  16   6   9      509.29      566.75     95.89 o 
  17   6   9       26.30       34.26     41.14 o 
  18   6   9      106.02       75.79     43.91 o 
  19   6   9       17.24        0.01     42.00 o 
  20   6   9       37.13       84.16     65.40 o 
   1   7   9     4460.09     4395.26     57.77 o 
   2   7   9    14380.81    14414.23    129.46 o 
   3   7   9     1033.04     1029.56     32.74 o 
   4   7   9     1378.40     1246.19     37.71 o 
   5   7   9     1689.60     1512.08     50.85 o 
   6   7   9     6591.36     6877.87    170.47 o 
   7   7   9      833.12      927.30     58.26 o 
   8   7   9        2.01       -2.94     32.46 o 
   9   7   9     1625.86     1329.60    112.76 o 
  10   7   9     1685.33     1734.70     76.07 o 
  11   7   9      499.18      494.65     52.42 o 
  12   7   9      225.96      194.34     44.05 o 
  13   7   9       23.20       58.47     40.74 o 
  14   7   9      643.85      833.61     74.47 o 
  15   7   9        3.16       31.08     40.79 o 
  16   7   9      143.76       84.35     44.85 o 
  17   7   9      325.56      286.37    108.27 o 
  18   7   9        3.88      -51.12     38.74 o 
  19   7   9       11.04      -28.14     42.93 o 
   0   8   9     5588.16     4879.43     89.32 o 
   1   8   9      641.05      749.97     27.25 o 
   2   8   9     1150.10     1376.84     34.67 o 
   3   8   9     4312.72     4303.36     73.11 o 
   4   8   9      520.05      564.33     34.96 o 
   5   8   9     4479.47     4511.72     99.82 o 
   6   8   9       51.55       72.65     35.08 o 
   7   8   9        9.93        2.73     32.22 o 
   8   8   9     1520.97     1212.23    101.04 o 
   9   8   9     4410.79     4376.47    137.29 o 
  10   8   9       48.58       -2.92     38.04 o 
  11   8   9     1964.21     2042.76     87.04 o 
  12   8   9      470.38      454.21     55.16 o 
  13   8   9      446.44      510.96     72.68 o 
  14   8   9       70.13       56.48     42.84 o 
  15   8   9        8.79       14.76     41.09 o 
  16   8   9       14.83       10.90     41.07 o 
  17   8   9     1187.45     1001.07    166.75 o 
  18   8   9        3.92       43.67     45.15 o 
   1   9   9     2707.75     2787.31     53.88 o 
   2   9   9     7758.02     7366.59    104.23 o 
   3   9   9     2807.99     2422.61     62.73 o 
   4   9   9     2121.81     2239.86     59.86 o 
   5   9   9       16.29       36.09     30.86 o 
   6   9   9    10500.58    10086.67    223.14 o 
   7   9   9      524.70      551.24     54.07 o 
   8   9   9       80.07       65.37     40.33 o 
   9   9   9     1984.30     1717.76    123.18 o 
  10   9   9      473.76      430.05     62.71 o 
  11   9   9      738.45      535.08     83.24 o 
  12   9   9       19.87       10.00     39.78 o 
  13   9   9       31.86       37.19     43.60 o 
  14   9   9      786.13      632.05    157.09 o 
  15   9   9        9.52      -22.70     41.68 o 
  16   9   9      111.79       70.37     46.85 o 
  17   9   9       22.42       59.37     63.97 o 
   0  10   9      673.92      660.38     52.42 o 
   1  10   9      621.23      832.53     42.53 o 
   2  10   9        3.90       -3.30     24.88 o 
   3  10   9      452.93      372.48     34.60 o 
   4  10   9      211.53      142.48     30.55 o 
   5  10   9     1496.43     1411.72     58.19 o 
   6  10   9      514.85      431.01     52.62 o 
   7  10   9      958.44     1221.66     73.23 o 
   8  10   9      424.35      330.49     49.66 o 
   9  10   9      113.30      170.87     46.43 o 
  10  10   9      269.08      175.32     46.69 o 
  11  10   9      144.13       98.94     45.70 o 
  12  10   9       39.77       58.54     44.56 o 
  13  10   9      482.05      461.49     93.16 o 
  14  10   9      102.34       10.01     46.67 o 
  15  10   9      229.66      163.02     51.93 o 
  16  10   9       90.50       14.73     63.28 o 
   1  11   9     2900.78     2659.66     77.44 o 
   2  11   9      429.65      419.54     42.51 o 
   3  11   9       19.58      122.19     35.05 o 
   4  11   9     2077.05     2327.74     67.23 o 
   5  11   9       14.35       49.07     31.93 o 
   6  11   9       93.38       93.84     36.09 o 
   7  11   9      663.88      565.80     58.65 o 
   8  11   9       38.71       71.99     43.77 o 
   9  11   9      560.26      559.18     66.38 o 
  10  11   9        0.04       27.25     45.48 o 
  11  11   9      127.38       88.12     57.47 o 
  12  11   9     1042.80     1146.12    121.85 o 
  13  11   9       81.30        1.20     45.73 o 
  14  11   9        9.76       48.53     64.89 o 
   0  12   9      414.85      553.55     65.05 o 
   1  12   9     2016.45     1816.52     75.51 o 
   2  12   9     1393.93     1366.57     62.23 o 
   3  12   9      240.24      302.42     41.21 o 
   4  12   9        4.65      -10.66     32.23 o 
   5  12   9      555.43      570.43     52.65 o 
   6  12   9      167.37      149.97     41.82 o 
   7  12   9      522.22      486.13     62.29 o 
   8  12   9      163.06      123.09     52.01 o 
   9  12   9      266.21      236.09     56.35 o 
  10  12   9      195.22      114.66     50.60 o 
  11  12   9      145.47      196.07     55.50 o 
  12  12   9       32.77       18.87     68.79 o 
   1  13   9      495.66      483.85     51.27 o 
   2  13   9      115.97      182.68     43.05 o 
   3  13   9      245.51      152.68     39.18 o 
   4  13   9      145.22        6.58     38.02 o 
   5  13   9       53.85       63.82     39.85 o 
   6  13   9       64.24       98.45     67.78 o 
   7  13   9      389.72      320.09     56.70 o 
   8  13   9       22.90        6.73     57.28 o 
   9  13   9      249.39      253.48     65.54 o 
  10  13   9        1.07        0.00     64.50 o 
   0  14   9      273.22      238.20     58.63 o 
   1  14   9        0.02       21.75     38.04 o 
   2  14   9      174.42      166.55     43.45 o 
   3  14   9      139.00      195.47     50.98 o 
   4  14   9       56.08       57.16     41.06 o 
   5  14   9        7.13       27.01     43.79 o 
   6  14   9      147.38      104.74    104.74 o 
   0   0  10      418.88      275.27     38.76 o 
   1   0  10     3433.48     3061.13     74.09 o 
   2   0  10     6190.75     6414.73    119.38 o 
   3   0  10    44712.31    43611.95    681.70 o 
   4   0  10      352.72      328.77     42.06 o 
   5   0  10    33850.46    33952.54    547.36 o 
   6   0  10     2554.03     2443.00    113.66 o 
   7   0  10     2624.41     2589.06    108.76 o 
   8   0  10       10.35       20.87     30.87 o 
   9   0  10    21323.48    20762.97    398.82 o 
  10   0  10      544.84      729.96     57.83 o 
  11   0  10     7855.47     7904.60    186.95 o 
  12   0  10      418.75      460.26     53.17 o 
  13   0  10      568.18      479.70     73.05 o 
  14   0  10     3015.52     3074.18    142.65 o 
  15   0  10      103.66      188.46     82.78 o 
  16   0  10      880.17      989.50    169.01 o 
  17   0  10     5312.25     5396.67    204.61 o 
  18   0  10      211.70      284.56     75.45 o 
  19   0  10     1035.82     1255.46    115.96 o 
  20   0  10      347.75      324.73     65.23 o 
  21   0  10      354.38      365.74     81.10 o 
   1   1  10       89.04       70.95     12.42 o 
   2   1  10    15904.25    15556.18    153.74 o 
   3   1  10       91.74      146.43     23.31 o 
   4   1  10     1703.56     1630.02     50.70 o 
   5   1  10     1111.15      971.91     42.12 o 
   6   1  10    22760.27    22120.58    270.59 o 
   7   1  10        1.73        5.08     20.63 o 
   8   1  10       45.00       70.01     24.28 o 
   9   1  10       79.99       48.06     24.29 o 
  10   1  10     2848.14     2875.58     72.62 o 
  11   1  10      797.41      656.48     40.95 o 
  12   1  10      774.60      779.73     49.95 o 
  13   1  10      115.84       59.34     37.37 o 
  14   1  10     5932.75     5728.54    139.20 o 
  15   1  10       34.54       33.95     32.67 o 
  16   1  10      481.97      564.12     49.73 o 
  17   1  10       95.86      100.36     38.16 o 
  18   1  10      127.35      215.06     44.03 o 
  19   1  10       29.47       11.29     50.87 o 
  20   1  10        0.81      -29.46     39.49 o 
  21   1  10        1.46        8.89     45.10 o 
   0   2  10       69.36       79.92     18.72 o 
   1   2  10     5725.25     5287.05     69.73 o 
   2   2  10      223.45      185.10     19.82 o 
   3   2  10     3437.88     3368.59     62.07 o 
   4   2  10        1.39      -16.23     18.20 o 
   5   2  10     6223.99     5907.72     92.23 o 
   6   2  10      190.67      155.92     22.98 o 
   7   2  10    10591.84    10210.08    136.95 o 
   8   2  10      194.77      324.18     28.16 o 
   9   2  10      954.49      974.06     47.15 o 
  10   2  10     3080.55     3159.49     69.87 o 
  11   2  10       86.51      104.34     24.85 o 
  12   2  10       83.86       64.16     27.23 o 
  13   2  10     3440.40     3189.38     89.29 o 
  14   2  10       92.97       36.15     32.15 o 
  15   2  10     1208.50     1187.36     62.15 o 
  16   2  10       73.54        3.51     32.80 o 
  17   2  10       15.67      -10.76     37.69 o 
  18   2  10       31.14       30.96     45.79 o 
  19   2  10      218.43      251.98     73.61 o 
  20   2  10      115.92      140.50     68.82 o 
  21   2  10        0.82      -31.17     74.67 o 
   1   3  10      355.81      312.19     18.45 o 
   2   3  10      150.04      133.09     19.70 o 
   3   3  10      203.92      251.33     52.99 o 
   4   3  10    53442.03    50489.02    502.75 o 
   5   3  10      241.88      265.39     26.29 o 
   6   3  10      343.66      305.31     35.94 o 
   7   3  10       42.80       60.44     22.15 o 
   8   3  10      121.83       84.28     23.12 o 
   9   3  10     1831.46     1885.49     58.73 o 
  10   3  10     1336.41     1454.04     53.66 o 
  11   3  10       10.51        7.83     23.92 o 
  12   3  10     6612.53     6716.24    129.83 o 
  13   3  10      251.60      243.04     37.20 o 
  14   3  10     2783.81     2720.91     89.34 o 
  15   3  10      112.42      101.55     40.48 o 
  16   3  10     2186.75     2004.74     88.29 o 
  17   3  10      245.24      275.39     48.59 o 
  18   3  10        3.15       35.96     40.34 o 
  19   3  10      174.69      201.50     49.57 o 
  20   3  10      562.94      569.55     62.83 o 
  21   3  10      112.62       17.79     57.62 o 
   0   4  10      914.34      942.24     42.16 o 
   1   4  10    15029.73    14672.14    140.91 o 
   2   4  10      877.01      918.11     30.46 o 
   3   4  10      424.84      433.01     27.14 o 
   4   4  10        1.03      -19.85     17.30 o 
   5   4  10     4524.62     4243.27     76.77 o 
   6   4  10       15.98        0.86     19.57 o 
   7   4  10     5883.29     6093.05     98.36 o 
   8   4  10      731.26      828.77     69.63 o 
   9   4  10     5801.31     5978.85     99.58 o 
  10   4  10       66.40       20.36     23.35 o 
  11   4  10     1617.04     1497.34     62.99 o 
  12   4  10      497.48      588.56     52.43 o 
  13   4  10     1501.79     1317.17     70.54 o 
  14   4  10      233.53      336.48     48.60 o 
  15   4  10      788.60      738.67     60.90 o 
  16   4  10        0.74        9.00     37.33 o 
  17   4  10      674.49      848.61     65.88 o 
  18   4  10       48.57       64.71     41.86 o 
  19   4  10      365.39      401.30     57.63 o 
  20   4  10        0.31        9.05     43.58 o 
   1   5  10      102.87      118.03     17.36 o 
   2   5  10     1898.66     1810.63     42.14 o 
   3   5  10      483.32      489.04     26.19 o 
   4   5  10      373.15      276.33     26.81 o 
   5   5  10     1282.89     1196.74     44.18 o 
   6   5  10     3071.68     2891.89     74.87 o 
   7   5  10      150.53      163.33     25.88 o 
   8   5  10      663.26      607.03     35.99 o 
   9   5  10       54.86        6.47     27.60 o 
  10   5  10      993.99      949.25     64.31 o 
  11   5  10       65.01       87.02     38.34 o 
  12   5  10     1500.76     1298.16    109.90 o 
  13   5  10      388.47      312.26     48.28 o 
  14   5  10      420.55      273.95     51.21 o 
  15   5  10       10.45       16.76     39.09 o 
  16   5  10        8.52       21.48     49.25 o 
  17   5  10        1.22      -36.57     38.10 o 
  18   5  10        1.39        1.64     41.26 o 
  19   5  10      148.13      169.78     50.98 o 
  20   5  10       21.40       51.08     60.60 o 
   0   6  10      620.48      716.95     40.09 o 
   1   6  10     2058.32     2074.75     43.76 o 
   2   6  10      164.98      282.46     19.99 o 
   3   6  10     4411.59     4196.23     61.90 o 
   4   6  10      297.18      344.83     26.92 o 
   5   6  10     4078.68     3941.86     76.63 o 
   6   6  10      526.50      624.94     47.32 o 
   7   6  10     1577.77     1794.66     65.14 o 
   8   6  10       23.36       48.39     29.52 o 
   9   6  10     4096.78     4100.85    110.32 o 
  10   6  10        2.37       30.77     34.41 o 
  11   6  10     2292.57     2255.38     87.46 o 
  12   6  10       10.51       -3.75     35.47 o 
  13   6  10        4.98       29.62     37.76 o 
  14   6  10     1011.65      768.91     71.71 o 
  15   6  10      708.39      793.25    112.00 o 
  16   6  10      391.31      321.95     54.31 o 
  17   6  10      733.63      639.56    111.97 o 
  18   6  10      137.89      149.66     49.60 o 
  19   6  10      353.20      279.92     56.70 o 
   1   7  10      159.46      212.61     20.70 o 
   2   7  10     3146.07     2969.82     50.17 o 
   3   7  10       12.10       -1.73     16.75 o 
   4   7  10      478.76      584.04     32.64 o 
   5   7  10      510.87      693.60     40.94 o 
   6   7  10     3211.67     2819.94     80.07 o 
   7   7  10       33.58       39.95     35.81 o 
   8   7  10      984.55      962.33     75.63 o 
   9   7  10      138.10      163.08     41.12 o 
  10   7  10      777.00      768.53     91.85 o 
  11   7  10        1.52       -8.39     35.93 o 
  12   7  10     1031.20     1199.52    130.12 o 
  13   7  10        7.35       68.03     41.59 o 
  14   7  10     1918.66     1839.31    153.18 o 
  15   7  10        1.25        6.32     40.47 o 
  16   7  10      222.25      222.36     56.57 o 
  17   7  10        9.59       13.40     41.52 o 
  18   7  10       94.90      101.94     49.73 o 
   0   8  10     2626.80     2737.18     67.03 o 
   1   8  10      335.51      315.16     22.06 o 
   2   8  10        0.09       36.66     18.74 o 
   3   8  10      487.58      394.31     35.80 o 
   4   8  10      706.84      706.25     42.32 o 
   5   8  10        4.71       24.64     35.81 o 
   6   8  10       49.52       35.15     36.01 o 
   7   8  10       36.58       11.27     34.59 o 
   8   8  10      185.87       98.02     38.89 o 
   9   8  10        0.17      -14.45     37.06 o 
  10   8  10      114.09       54.58     40.73 o 
  11   8  10      679.68      542.59     60.49 o 
  12   8  10      130.38       83.00     53.64 o 
  13   8  10       32.23      -12.48     39.49 o 
  14   8  10        0.60      -54.40     36.27 o 
  15   8  10       85.24       29.23     43.01 o 
  16   8  10      247.04      122.67     62.13 o 
  17   8  10       16.15       55.98     47.85 o 
   1   9  10      307.36      371.09     25.70 o 
   2   9  10      829.95     1110.25     53.83 o 
   3   9  10      421.11      493.11     34.69 o 
   4   9  10      229.65      305.15     89.18 o 
   5   9  10      445.99      547.82     53.17 o 
   6   9  10     1594.13     1924.84    139.11 o 
   7   9  10      135.81      150.46     44.29 o 
   8   9  10       66.87      115.11     45.03 o 
   9   9  10       63.65      114.84     44.99 o 
  10   9  10      181.03      207.01     46.86 o 
  11   9  10      214.25      267.56     49.93 o 
  12   9  10      467.68      474.49     83.90 o 
  13   9  10        8.95      -34.88     41.51 o 
  14   9  10      587.32      583.62    100.78 o 
  15   9  10       54.55       58.69     48.97 o 
  16   9  10        0.04       17.83     54.55 o 
   0  10  10       49.07      171.16     40.96 o 
   1  10  10      587.67      569.06     38.28 o 
   2  10  10      253.35      356.31     31.49 o 
   3  10  10      322.85      343.01     37.93 o 
   4  10  10       37.47       58.82     35.22 o 
   5  10  10      263.71      387.99     51.84 o 
   6  10  10       68.16       70.52     42.95 o 
   7  10  10      107.81       69.23     39.76 o 
   8  10  10      242.76      371.15     56.09 o 
   9  10  10     1136.81     1151.48     89.55 o 
  10  10  10      101.37      120.46     45.65 o 
  11  10  10      484.88      441.10     60.17 o 
  12  10  10        0.00       -6.70     45.73 o 
  13  10  10       55.26      115.01     85.34 o 
  14  10  10        8.83        4.44     46.68 o 
  15  10  10       33.25       24.02     65.66 o 
   1  11  10      240.85      320.60     35.33 o 
   2  11  10      708.48      680.23     43.46 o 
   3  11  10        7.64       -2.93     33.62 o 
   4  11  10      238.33      478.91     44.63 o 
   5  11  10        8.94        9.18     41.41 o 
   6  11  10     1468.80     1361.65     78.94 o 
   7  11  10       17.21       79.06     45.30 o 
   8  11  10      102.32      213.43     51.96 o 
   9  11  10      143.38      182.91     52.24 o 
  10  11  10       10.00        4.53     46.96 o 
  11  11  10        5.12       -4.05     46.52 o 
  12  11  10       21.33       -1.78     45.10 o 
  13  11  10       37.08       31.41     54.34 o 
   0  12  10        6.75       83.01     48.76 o 
   1  12  10      107.65      193.11     37.17 o 
   2  12  10      432.33      601.62     44.22 o 
   3  12  10     1440.82     1449.51     71.22 o 
   4  12  10       17.51        2.46     37.92 o 
   5  12  10      851.91      961.17     71.00 o 
   6  12  10        7.33        3.78     46.65 o 
   7  12  10      472.80      513.72     64.31 o 
   8  12  10        8.94       46.32     48.51 o 
   9  12  10        9.19      -40.98     46.24 o 
  10  12  10      105.76       64.74     50.55 o 
  11  12  10        9.40      -48.06     63.27 o 
   1  13  10       79.05      173.00     36.95 o 
   2  13  10      136.47      149.71     41.01 o 
   3  13  10        5.07       54.12     48.31 o 
   4  13  10     1177.30     1222.99     91.73 o 
   5  13  10        2.22        9.60     46.97 o 
   6  13  10      117.00      163.36     66.27 o 
   7  13  10       14.96      -25.71     54.17 o 
   8  13  10      137.41      219.00     84.59 o 
   0  14  10      277.09      252.63     60.34 o 
   1  14  10      481.43      333.97     44.15 o 
   2  14  10       51.94       90.81     45.99 o 
   3  14  10      243.74      201.53     65.49 o 
   1   1  11      213.60      217.66     18.56 o 
   2   1  11    10947.72    11267.11    142.98 o 
   3   1  11     1637.09     1404.70     49.85 o 
   4   1  11     5944.85     5602.36     90.34 o 
   5   1  11      859.16      705.50     39.37 o 
   6   1  11     7589.16     7451.65    133.23 o 
   7   1  11      794.14      908.07     44.44 o 
   8   1  11     3125.09     2859.98     72.77 o 
   9   1  11      439.99      496.30     38.13 o 
  10   1  11      816.67      845.32     46.24 o 
  11   1  11     4086.82     3942.48     91.16 o 
  12   1  11     7794.26     7838.53    137.40 o 
  13   1  11      348.83      381.51     39.44 o 
  14   1  11     4310.86     4260.71    106.46 o 
  15   1  11       50.43       70.85     34.96 o 
  16   1  11      343.92      373.23     51.89 o 
  17   1  11       63.84      100.05     40.36 o 
  18   1  11       27.88       50.50     42.59 o 
  19   1  11      124.99      102.08     48.43 o 
  20   1  11      473.14      509.04     65.12 o 
   0   2  11     2837.07     2631.67     61.61 o 
   1   2  11    19616.05    19432.63    188.84 o 
   2   2  11      276.94      404.75     28.03 o 
   3   2  11     5112.90     5016.08     91.75 o 
   4   2  11        8.32       27.65     22.29 o 
   5   2  11     1149.52     1328.30     49.22 o 
   6   2  11       14.97       -3.37     19.41 o 
   7   2  11     8342.91     8255.48    120.81 o 
   8   2  11     2897.59     2818.12     66.25 o 
   9   2  11    16443.28    15875.94    196.60 o 
  10   2  11      890.65      731.54     40.37 o 
  11   2  11     5253.43     5037.80    102.81 o 
  12   2  11       18.75       52.65     27.30 o 
  13   2  11      568.50      507.75     42.32 o 
  14   2  11      254.28      247.81     41.21 o 
  15   2  11      530.40      680.91     53.80 o 
  16   2  11      417.14      500.54     50.53 o 
  17   2  11     2376.10     2316.35    112.17 o 
  18   2  11      171.66      214.83     54.13 o 
  19   2  11     1184.33     1345.50     93.45 o 
  20   2  11        2.09       28.37     50.46 o 
   1   3  11     3681.73     3638.53     58.01 o 
   2   3  11      556.17      638.10     29.38 o 
   3   3  11     1319.57     1462.08     46.11 o 
   4   3  11     1082.34     1120.26     41.78 o 
   5   3  11      155.45      171.75     24.44 o 
   6   3  11     1594.12     1661.03     76.55 o 
   7   3  11      364.05      442.25     33.43 o 
   8   3  11       15.78       32.90     22.78 o 
   9   3  11      393.47      383.46     33.40 o 
  10   3  11      857.46      797.15     62.53 o 
  11   3  11      359.38      377.70     37.22 o 
  12   3  11        0.28       16.52     26.20 o 
  13   3  11      223.94      163.14     37.00 o 
  14   3  11      821.32      815.82     54.85 o 
  15   3  11      198.51      148.25     45.16 o 
  16   3  11      540.19      631.93     61.97 o 
  17   3  11      126.41       64.90     40.89 o 
  18   3  11      142.00      197.11     49.11 o 
  19   3  11      111.68       80.60     45.82 o 
  20   3  11        0.36       14.91     60.04 o 
   0   4  11     2410.66     2478.02     64.19 o 
   1   4  11     5148.05     5236.50     73.76 o 
   2   4  11     5505.80     5534.59     82.66 o 
   3   4  11      781.67      823.23     36.30 o 
   4   4  11       18.12        0.01     20.22 o 
   5   4  11      834.41      872.44     56.01 o 
   6   4  11     2127.64     2151.96     59.24 o 
   7   4  11     5054.81     5247.16     98.79 o 
   8   4  11        1.66       21.32     22.21 o 
   9   4  11     2830.01     2821.92     68.71 o 
  10   4  11     4273.58     4365.67     87.22 o 
  11   4  11     1535.67     1411.48     74.35 o 
  12   4  11       53.82      103.70     34.92 o 
  13   4  11      227.05      182.88     44.52 o 
  14   4  11      304.36      326.29     49.37 o 
  15   4  11      581.92      497.35     54.70 o 
  16   4  11      250.51      204.29     46.00 o 
  17   4  11       22.37       35.44     42.00 o 
  18   4  11      187.25      180.02     49.92 o 
  19   4  11      959.67      834.54     70.28 o 
  20   4  11      203.71      233.03     73.03 o 
   1   5  11     4199.91     4153.76     65.55 o 
   2   5  11     1259.74     1196.01     39.60 o 
   3   5  11      105.41       59.35     23.14 o 
   4   5  11    17004.68    16974.66    203.56 o 
   5   5  11       80.44      103.65     25.15 o 
   6   5  11     1353.81     1246.84     51.93 o 
   7   5  11      354.95      488.97     34.08 o 
   8   5  11     1119.20     1089.10     46.44 o 
   9   5  11     2389.34     2598.69     74.17 o 
  10   5  11      178.32      245.10     38.75 o 
  11   5  11      143.04      178.87     43.05 o 
  12   5  11     5317.57     5520.97    246.82 o 
  13   5  11      502.27      606.88     81.05 o 
  14   5  11     1701.42     1781.14     96.93 o 
  15   5  11       96.75      182.58     58.56 o 
  16   5  11      930.10      693.33    130.75 o 
  17   5  11        4.76       31.36     41.23 o 
  18   5  11       34.21      -33.93     39.83 o 
  19   5  11       93.88      143.59     71.67 o 
   0   6  11     2699.85     2581.70    157.50 o 
   1   6  11     3932.68     3956.21     65.73 o 
   2   6  11     4627.07     4763.69     79.09 o 
   3   6  11       97.86       54.85     26.24 o 
   4   6  11      240.46      275.70     30.02 o 
   5   6  11     1200.00     1037.64     43.83 o 
   6   6  11     1215.85     1341.23     57.06 o 
   7   6  11     2839.63     2968.36     83.97 o 
   8   6  11     1589.67     1552.62    116.67 o 
   9   6  11      727.75      718.83     88.47 o 
  10   6  11      690.19      822.18     78.54 o 
  11   6  11       74.60       64.97     79.49 o 
  12   6  11      417.88      418.19     52.16 o 
  13   6  11      601.59      466.75     55.29 o 
  14   6  11       73.63       21.55     38.87 o 
  15   6  11      299.03      273.40     63.40 o 
  16   6  11      250.71      258.56     53.37 o 
  17   6  11      707.75      631.30    117.56 o 
  18   6  11       75.71       42.55     45.65 o 
   1   7  11      978.31     1062.91     38.25 o 
   2   7  11     2143.78     2252.27     55.51 o 
   3   7  11     4032.75     4357.58     83.56 o 
   4   7  11     1658.45     1514.41     51.98 o 
   5   7  11     1767.72     1862.08     62.73 o 
   6   7  11     2454.68     2483.12     71.07 o 
   7   7  11      683.69      631.76     53.99 o 
   8   7  11        1.08      -39.35     32.97 o 
   9   7  11     1631.14     1775.94     93.42 o 
  10   7  11      100.62      136.68     43.40 o 
  11   7  11     2289.51     2262.23    144.55 o 
  12   7  11       13.96        5.25     41.99 o 
  13   7  11       17.00       35.25     43.95 o 
  14   7  11     1251.75     1108.18    140.88 o 
  15   7  11        0.98        7.14     45.35 o 
  16   7  11        7.56       31.26     43.87 o 
  17   7  11       79.05       94.32     64.29 o 
  18   7  11        1.09       42.23     66.89 o 
   0   8  11     5915.42     6501.43    123.79 o 
   1   8  11     1043.86     1119.01     44.17 o 
   2   8  11     2284.25     1987.53     54.18 o 
   3   8  11     5185.73     4993.73     99.77 o 
   4   8  11       21.32      -11.53     28.46 o 
   5   8  11     1505.03     1392.52    109.05 o 
   6   8  11       13.77       -0.91     34.35 o 
   7   8  11      294.30      258.24     46.54 o 
   8   8  11     3207.18     3516.17    126.75 o 
   9   8  11      888.60      886.03     65.05 o 
  10   8  11       60.42       18.78     42.13 o 
  11   8  11      258.06      338.44     67.79 o 
  12   8  11       32.95       47.95     41.74 o 
  13   8  11       59.04      -18.28     40.05 o 
  14   8  11        2.36      -19.57     41.59 o 
  15   8  11        1.98      -25.74     42.56 o 
  16   8  11      100.71      145.77     59.98 o 
  17   8  11      866.76      870.88    105.16 o 
   1   9  11     3144.35     3154.89     70.21 o 
   2   9  11      578.69      564.53     38.96 o 
   3   9  11     1655.96     1782.46     77.70 o 
   4   9  11       21.08       71.59     39.03 o 
   5   9  11        1.22      -17.07     40.42 o 
   6   9  11     1032.36      757.45     60.87 o 
   7   9  11      327.09      353.54     52.11 o 
   8   9  11        9.32       74.72     43.82 o 
   9   9  11      587.37      517.15     57.30 o 
  10   9  11      441.69      388.46     55.37 o 
  11   9  11      384.00      394.57     56.63 o 
  12   9  11      115.33       81.64     47.66 o 
  13   9  11        5.21        6.26     45.03 o 
  14   9  11      361.31      314.04     58.90 o 
  15   9  11      330.40      311.56     59.53 o 
   0  10  11     1020.70      880.82     68.48 o 
   1  10  11      102.49      150.76     32.99 o 
   2  10  11     1329.05     1413.70     57.99 o 
   3  10  11      774.68      729.86     61.41 o 
   4  10  11        0.37        3.51     40.73 o 
   5  10  11      915.75      862.38     64.39 o 
   6  10  11     1275.40     1256.83    117.37 o 
   7  10  11      621.43      695.97     62.35 o 
   8  10  11       89.69       46.25     44.87 o 
   9  10  11      153.14      163.04     48.77 o 
  10  10  11      677.61      653.71     67.73 o 
  11  10  11      225.79      126.85     49.51 o 
  12  10  11       11.82        8.79     47.89 o 
  13  10  11        7.35        8.60     46.40 o 
  14  10  11        0.51      -45.61     64.50 o 
   1  11  11      739.26      930.90     52.31 o 
   2  11  11        0.62        4.66     35.98 o 
   3  11  11        2.38      -62.58     48.45 o 
   4  11  11     1702.21     1489.20    103.85 o 
   5  11  11        9.24      -10.77     41.59 o 
   6  11  11       12.71      125.75     48.16 o 
   7  11  11      680.60      849.02     69.61 o 
   8  11  11       10.33       -9.91     46.34 o 
   9  11  11      747.75      759.97    136.10 o 
  10  11  11       67.16       -6.79     44.36 o 
  11  11  11        1.55      -62.41     43.89 o 
  12  11  11      115.05       26.42     58.04 o 
   0  12  11        8.54       19.62     46.66 o 
   1  12  11      129.99      127.03     44.20 o 
   2  12  11      557.63      609.37     54.40 o 
   3  12  11      584.95      553.95     59.72 o 
   4  12  11       39.57        6.76     52.67 o 
   5  12  11      478.62      356.40     69.57 o 
   6  12  11      148.98      148.10     65.44 o 
   7  12  11      415.96      434.64     66.45 o 
   8  12  11      146.84       60.67     49.87 o 
   9  12  11      139.10       77.70     48.97 o 
  10  12  11       62.09       63.24     66.56 o 
   1  13  11       43.95       38.62     43.04 o 
   2  13  11      194.21      101.80     56.09 o 
   3  13  11      268.06      376.13     56.86 o 
   4  13  11      133.37      129.38     62.25 o 
   5  13  11      187.25      222.27     70.17 o 
   6  13  11      105.73       36.41     59.67 o 
   0   0  12    36131.51    35829.47   1066.14 o 
   1   0  12    22788.14    22144.01    386.47 o 
   2   0  12       20.34      -14.40     31.30 o 
   3   0  12     2863.57     2937.25    123.30 o 
   4   0  12       89.54       75.96     36.65 o 
   5   0  12       28.88       17.32     34.19 o 
   6   0  12      165.18      138.98     68.39 o 
   7   0  12     3011.25     2987.45    109.21 o 
   8   0  12     5125.98     5032.04    146.10 o 
   9   0  12    12013.23    11547.21    248.15 o 
  10   0  12      459.40      355.17     57.08 o 
  11   0  12     3518.93     3010.95    117.06 o 
  12   0  12        8.75       30.28     40.87 o 
  13   0  12       95.06      125.61     48.69 o 
  14   0  12      338.97      380.96     75.46 o 
  15   0  12      137.59      311.82    180.76 o 
  16   0  12     2298.51     2424.50    141.58 o 
  17   0  12     3174.96     3116.97    247.05 o 
  18   0  12       49.52       42.70     51.13 o 
  19   0  12      944.54      941.75     85.42 o 
  20   0  12      253.29      240.73     72.14 o 
   1   1  12     9387.22     9222.35    174.36 o 
   2   1  12     2368.53     2407.38     79.01 o 
   3   1  12     7703.20     7480.66    126.86 o 
   4   1  12     4660.09     4729.61     83.64 o 
   5   1  12      721.41      655.61     35.33 o 
   6   1  12     2045.01     1977.28     56.06 o 
   7   1  12     3785.65     3672.86     76.49 o 
   8   1  12     2040.91     1994.38     64.42 o 
   9   1  12     2669.14     2610.35     75.37 o 
  10   1  12     1786.56     1851.53     59.52 o 
  11   1  12     4928.37     4832.19     95.46 o 
  12   1  12     1526.13     1810.55     60.49 o 
  13   1  12       54.03       40.48     31.49 o 
  14   1  12      876.63      730.21     55.15 o 
  15   1  12        0.88      -24.10     31.77 o 
  16   1  12     1076.16     1146.16     72.36 o 
  17   1  12        8.47      -47.01     36.16 o 
  18   1  12       17.52      -19.75     37.30 o 
  19   1  12      431.46      403.85     61.69 o 
  20   1  12      175.45      191.72     73.60 o 
   0   2  12      649.04      719.20     55.66 o 
   1   2  12      499.70      582.13     37.01 o 
   2   2  12     4583.37     4773.33     92.53 o 
   3   2  12     1921.81     1915.03     79.53 o 
   4   2  12      517.81      493.45     34.73 o 
   5   2  12     1086.46     1168.95     47.92 o 
   6   2  12     1572.10     1647.04     56.51 o 
   7   2  12      928.64      951.86     42.60 o 
   8   2  12     3836.31     3744.06     79.32 o 
   9   2  12      176.58      246.69     31.31 o 
  10   2  12     2135.97     2063.22     63.10 o 
  11   2  12      643.54      747.36     43.19 o 
  12   2  12      467.40      414.70     37.07 o 
  13   2  12       13.15       53.43     30.87 o 
  14   2  12      356.80      373.64     46.50 o 
  15   2  12      140.64      105.31     37.76 o 
  16   2  12        0.96      -10.82     37.52 o 
  17   2  12      438.36      486.43     66.85 o 
  18   2  12      202.32      247.93     61.45 o 
  19   2  12       39.74       44.33     54.09 o 
   1   3  12     9200.63     8823.00    136.70 o 
   2   3  12     2389.29     2430.87     58.38 o 
   3   3  12      211.94      172.02     25.48 o 
   4   3  12     9258.44     9287.91    155.15 o 
   5   3  12      500.69      479.51     33.86 o 
   6   3  12    14944.26    14445.16    219.90 o 
   7   3  12     1220.57     1226.28     60.08 o 
   8   3  12     2331.77     2281.39     63.46 o 
   9   3  12     2040.94     2032.38     64.77 o 
  10   3  12      251.89      313.28     33.39 o 
  11   3  12      631.19      655.82     42.15 o 
  12   3  12     1511.75     1439.83     68.41 o 
  13   3  12     1213.68     1109.20     61.82 o 
  14   3  12     4069.05     4184.17    144.73 o 
  15   3  12      156.28      182.55     45.66 o 
  16   3  12     1089.14     1033.60     72.79 o 
  17   3  12      339.56      390.69     55.98 o 
  18   3  12       34.37       15.71     43.29 o 
  19   3  12      167.44      242.33     67.51 o 
   0   4  12     3280.83     3029.14    104.07 o 
   1   4  12     5238.81     5119.63     97.05 o 
   2   4  12     4763.16     4549.85     82.17 o 
   3   4  12     1490.94     1490.21     54.54 o 
   4   4  12        0.59       24.86     25.04 o 
   5   4  12      564.73      591.45     37.02 o 
   6   4  12     4101.75     4090.06     82.70 o 
   7   4  12     1757.75     1679.43     58.89 o 
   8   4  12        3.05       13.77     26.09 o 
   9   4  12     2911.41     3005.53     94.75 o 
  10   4  12     2250.73     2209.95     64.52 o 
  11   4  12     1458.51     1521.92     66.79 o 
  12   4  12        3.14       15.46     32.93 o 
  13   4  12       35.53       33.03     37.75 o 
  14   4  12      194.26      212.98     46.70 o 
  15   4  12      218.26      214.18     49.10 o 
  16   4  12       21.03       16.84     39.91 o 
  17   4  12      752.65      720.21     68.06 o 
  18   4  12      284.06      348.30     57.51 o 
  19   4  12     1184.44     1236.72    125.08 o 
   1   5  12      560.24      437.40     36.12 o 
   2   5  12      907.28      786.41     48.87 o 
   3   5  12     1101.99     1091.62     44.66 o 
   4   5  12      115.57      125.98     26.67 o 
   5   5  12        3.03       27.65     24.04 o 
   6   5  12        7.07       -4.55     23.87 o 
   7   5  12      778.80      652.70     39.52 o 
   8   5  12       67.96       85.00     27.93 o 
   9   5  12     1473.22     1384.03     64.56 o 
  10   5  12      202.06      201.22     43.40 o 
  11   5  12      348.71      200.66     44.08 o 
  12   5  12       12.72       11.13     36.53 o 
  13   5  12        1.30       20.01     39.99 o 
  14   5  12       28.68        4.49     39.79 o 
  15   5  12        0.11       40.49     41.52 o 
  16   5  12        4.14        7.39     42.14 o 
  17   5  12       51.20       60.95     47.18 o 
  18   5  12      185.93      155.11     53.77 o 
   0   6  12     1857.29     1887.46     89.53 o 
   1   6  12     5717.29     5624.59    124.11 o 
   2   6  12       26.42       13.33     24.08 o 
   3   6  12     1745.74     1685.57     53.32 o 
   4   6  12       28.24       18.64     24.00 o 
   5   6  12       59.83       63.62     25.86 o 
   6   6  12      240.01      335.97     33.88 o 
   7   6  12      290.42      330.19     37.58 o 
   8   6  12     1390.69     1257.91     91.73 o 
   9   6  12     2280.80     2557.85    169.16 o 
  10   6  12      138.06      165.56     44.62 o 
  11   6  12      837.91      671.48    117.58 o 
  12   6  12        0.29       57.00     41.49 o 
  13   6  12        2.69       21.79     39.34 o 
  14   6  12        3.71       -9.07     40.06 o 
  15   6  12       32.10       80.45     45.34 o 
  16   6  12      194.40      128.57     49.59 o 
  17   6  12      673.51      582.40    111.39 o 
   1   7  12     1398.93     1218.99     48.44 o 
   2   7  12     3275.93     3244.31     74.36 o 
   3   7  12       81.37      117.84     30.92 o 
   4   7  12     1356.80     1401.11     52.63 o 
   5   7  12      527.53      656.19     43.62 o 
   6   7  12     1982.89     1871.57     65.92 o 
   7   7  12      307.34      196.72     39.44 o 
   8   7  12      262.45      244.39     52.99 o 
   9   7  12        0.92       12.97     39.50 o 
  10   7  12      213.82      237.94     48.60 o 
  11   7  12      317.61      377.85     88.77 o 
  12   7  12      504.82      517.26     87.31 o 
  13   7  12      122.00      191.85     63.40 o 
  14   7  12      566.07      466.34     95.61 o 
  15   7  12       18.77       31.20     43.87 o 
  16   7  12      450.31      330.89     60.01 o 
  17   7  12       18.64       57.43     66.38 o 
   0   8  12       49.77      187.05     46.97 o 
   1   8  12       16.77      -26.92     27.43 o 
   2   8  12      367.70      470.06     36.74 o 
   3   8  12      162.90      144.47     32.72 o 
   4   8  12        7.34      -26.50     27.34 o 
   5   8  12      157.64      138.74     37.70 o 
   6   8  12      160.06      119.94     41.24 o 
   7   8  12        5.60       28.08     39.56 o 
   8   8  12       93.47       69.62     42.29 o 
   9   8  12      219.34      228.11     49.47 o 
  10   8  12        0.10       24.66     42.18 o 
  11   8  12      167.57      165.57     48.04 o 
  12   8  12        7.19       -2.13     39.52 o 
  13   8  12        2.65       -7.48     41.70 o 
  14   8  12        4.40       -8.78     44.74 o 
  15   8  12        0.01       51.96     49.27 o 
  16   8  12        4.47        1.13     65.88 o 
   1   9  12       11.58       35.43     33.03 o 
   2   9  12      186.49      211.74     35.95 o 
   3   9  12       45.38      124.84     40.22 o 
   4   9  12      623.56      683.79     59.90 o 
   5   9  12      424.19      692.60     60.63 o 
   6   9  12      265.82      254.73     49.51 o 
   7   9  12       67.11       83.10     43.05 o 
   8   9  12      323.57      330.48     52.66 o 
   9   9  12        0.00       39.69     42.07 o 
  10   9  12       63.37       82.32     46.85 o 
  11   9  12       43.15       64.79     47.16 o 
  12   9  12      108.43      122.57     50.56 o 
  13   9  12       12.29      -15.77     45.29 o 
  14   9  12        5.76       27.51     48.23 o 
   0  10  12       19.91       38.03     50.99 o 
   1  10  12     1257.78     1296.18    143.69 o 
   2  10  12       64.13       95.07     49.97 o 
   3  10  12      132.19      127.61     46.53 o 
   4  10  12      215.21      256.98     49.21 o 
   5  10  12      257.08      280.03     50.45 o 
   6  10  12        4.86       -9.66     40.95 o 
   7  10  12      143.64      124.27     45.27 o 
   8  10  12      219.76      422.01     58.86 o 
   9  10  12      772.44      660.08     81.47 o 
  10  10  12       90.44      117.19     50.95 o 
  11  10  12      144.41      103.19     51.99 o 
  12  10  12      137.24      101.29     51.17 o 
  13  10  12       12.67      -43.32     76.02 o 
   1  11  12      614.11      909.11    138.56 o 
   2  11  12      374.74      309.38     79.81 o 
   3  11  12      230.10      316.41     63.65 o 
   4  11  12       14.82       32.21     42.87 o 
   5  11  12      108.05      183.87     49.13 o 
   6  11  12        2.20      -38.88     44.00 o 
   7  11  12      273.00      367.12     59.50 o 
   8  11  12       50.91      -21.19     54.55 o 
   9  11  12      160.80      243.80     57.16 o 
  10  11  12       24.74      -30.93     45.97 o 
  11  11  12       60.80      -26.33     77.71 o 
   0  12  12      764.45      682.72    135.19 o 
   1  12  12      151.70      213.61     63.32 o 
   2  12  12      283.26      437.03     88.31 o 
   3  12  12      259.42      373.90     88.40 o 
   4  12  12        4.04      -27.38     57.71 o 
   5  12  12      132.95      232.82     66.96 o 
   6  12  12       98.76      230.87     68.27 o 
   7  12  12        1.71       17.81     47.83 o 
   8  12  12        2.19      -27.09     46.35 o 
   1  13  12      535.96      631.94    141.93 o 
   2  13  12      218.97      175.70    114.88 o 
   3  13  12      144.66      199.34    121.63 o 
   1   1  13       34.22       64.78     29.31 o 
   2   1  13     3298.67     3452.37     79.56 o 
   3   1  13     1104.56     1094.82     43.27 o 
   4   1  13     5764.28     5883.93    101.75 o 
   5   1  13     3517.28     3386.75     74.32 o 
   6   1  13     1524.41     1354.28     50.06 o 
   7   1  13        0.68      -29.64     22.55 o 
   8   1  13      655.38      695.50     51.40 o 
   9   1  13      175.28      198.66     32.09 o 
  10   1  13      234.99      183.06     32.12 o 
  11   1  13      140.35      128.42     31.19 o 
  12   1  13     2158.94     2371.40     69.66 o 
  13   1  13     1309.36     1418.11     58.45 o 
  14   1  13     1458.08     1548.25     67.54 o 
  15   1  13       57.89       49.98     37.44 o 
  16   1  13      985.02      898.20     64.00 o 
  17   1  13      283.74      223.94     46.50 o 
  18   1  13      138.49       89.26     43.64 o 
  19   1  13      586.31      545.14     88.32 o 
   0   2  13     2124.24     2166.99    122.02 o 
   1   2  13     6334.29     6488.13    129.55 o 
   2   2  13     1832.49     1814.95     59.33 o 
   3   2  13      153.45      107.02     24.53 o 
   4   2  13      286.34      230.36     28.91 o 
   5   2  13      523.99      589.13     39.95 o 
   6   2  13     3090.68     3151.37     80.27 o 
   7   2  13     4019.23     4206.51     93.89 o 
   8   2  13      266.64      365.52     38.33 o 
   9   2  13     1349.13     1403.53     54.53 o 
  10   2  13       26.05       10.12     26.17 o 
  11   2  13      880.72      791.20     46.10 o 
  12   2  13        0.20      -13.74     27.27 o 
  13   2  13      606.65      564.40     47.30 o 
  14   2  13      726.78      707.39     54.30 o 
  15   2  13      474.88      551.78     59.75 o 
  16   2  13      721.28      782.98     77.73 o 
  17   2  13      554.08      587.47     74.67 o 
  18   2  13      148.82      207.54     61.87 o 
  19   2  13      824.80      821.50    108.16 o 
   1   3  13      994.24     1058.02     69.29 o 
   2   3  13      516.63      521.83     38.74 o 
   3   3  13      346.03      455.50     33.95 o 
   4   3  13     2042.62     2065.51     59.01 o 
   5   3  13       86.72      108.70     27.95 o 
   6   3  13       98.54       52.33     26.90 o 
   7   3  13      311.24      362.57     34.32 o 
   8   3  13      453.73      522.34     37.94 o 
   9   3  13      128.87       72.78     29.65 o 
  10   3  13       12.24       19.99     26.66 o 
  11   3  13      267.66      265.37     34.10 o 
  12   3  13      116.21      169.76     43.44 o 
  13   3  13        3.23       22.75     34.98 o 
  14   3  13       46.24       47.81     36.20 o 
  15   3  13       10.66       16.82     40.13 o 
  16   3  13      152.19       89.70     44.96 o 
  17   3  13       15.13       21.36     76.07 o 
  18   3  13       80.99       50.64     46.89 o 
   0   4  13     1409.42     1233.39     95.65 o 
   1   4  13     1081.49     1167.64     57.63 o 
   2   4  13      842.24      942.05     48.02 o 
   3   4  13     4089.04     4238.32    111.09 o 
   4   4  13       58.87       38.87     25.15 o 
   5   4  13     2700.99     3006.94     72.50 o 
   6   4  13     1486.56     1671.38     56.28 o 
   7   4  13        0.07      -28.86     32.82 o 
   8   4  13        1.16       -8.26     25.16 o 
   9   4  13      705.93      735.24     44.88 o 
  10   4  13      103.43      150.05     31.64 o 
  11   4  13      914.25     1127.06     57.94 o 
  12   4  13       55.11       57.96     36.06 o 
  13   4  13       59.22       90.51     42.18 o 
  14   4  13      321.85      259.03     68.92 o 
  15   4  13        2.56      -42.14     36.38 o 
  16   4  13      132.27      195.59     50.92 o 
  17   4  13      462.91      532.57     62.86 o 
  18   4  13      355.85      493.29     88.02 o 
   1   5  13     2122.66     2175.71     75.24 o 
   2   5  13     3821.15     3916.29     89.24 o 
   3   5  13      206.61      263.17     35.81 o 
   4   5  13      923.60      798.04     42.80 o 
   5   5  13     1115.36     1208.23     49.54 o 
   6   5  13     7382.94     7505.47    131.35 o 
   7   5  13     1046.55     1037.90     61.51 o 
   8   5  13      163.86      142.66     31.04 o 
   9   5  13      481.42      528.47     43.89 o 
  10   5  13        1.23       25.43     30.76 o 
  11   5  13      119.03      158.73     45.44 o 
  12   5  13      591.51      425.64     54.59 o 
  13   5  13      419.97      424.99     55.81 o 
  14   5  13     1810.28     1868.30    149.43 o 
  15   5  13        1.49        7.76     41.19 o 
  16   5  13      132.61       82.99     48.30 o 
  17   5  13       98.22      119.60     51.01 o 
   0   6  13     1935.66     1752.23    117.20 o 
   1   6  13      302.02      411.65     42.84 o 
   2   6  13      560.71      720.18     45.56 o 
   3   6  13     2530.78     2460.04     79.02 o 
   4   6  13      384.43      446.69     36.45 o 
   5   6  13     1554.71     1691.29     62.89 o 
   6   6  13        2.51      -19.14     26.31 o 
   7   6  13        3.38       48.84     30.85 o 
   8   6  13       47.96        1.92     29.76 o 
   9   6  13      445.45      363.80     64.05 o 
  10   6  13     1283.33     1114.77    144.94 o 
  11   6  13     1149.75     1237.11    106.30 o 
  12   6  13      164.87      115.72     45.48 o 
  13   6  13       16.53       45.66     45.04 o 
  14   6  13      206.43      209.31     69.79 o 
  15   6  13        1.50       37.53     44.43 o 
  16   6  13        0.31      -31.91     41.90 o 
   1   7  13     1453.74     1414.39     64.44 o 
   2   7  13      106.24      117.70     35.56 o 
   3   7  13      168.42      244.07     36.82 o 
   4   7  13     2187.07     2585.73     70.12 o 
   5   7  13      701.62      699.73     70.54 o 
   6   7  13      641.14      681.00     46.87 o 
   7   7  13      306.62      178.64     40.35 o 
   8   7  13      172.91       96.45     42.86 o 
   9   7  13      141.83      114.67     45.49 o 
  10   7  13       11.46       24.83     39.86 o 
  11   7  13      115.59      116.66     54.13 o 
  12   7  13      729.60      715.89    127.02 o 
  13   7  13      184.83      120.17     49.20 o 
  14   7  13       13.90      -21.12     45.61 o 
  15   7  13        0.13      -66.05     44.03 o 
  16   7  13      121.08       95.67     76.02 o 
   0   8  13     1093.14     1307.76    133.54 o 
   1   8  13     1615.94     1601.55     68.81 o 
   2   8  13      152.61      271.30     42.13 o 
   3   8  13      178.63      196.51     39.84 o 
   4   8  13      128.74      122.52     33.29 o 
   5   8  13     1282.19     1302.42     74.27 o 
   6   8  13       62.19       97.61     38.49 o 
   7   8  13     3160.30     3162.22    302.87 o 
   8   8  13      473.84      483.95     87.31 o 
   9   8  13      923.43      823.28     83.92 o 
  10   8  13        1.51      -36.73     38.64 o 
  11   8  13       69.33       27.45     42.95 o 
  12   8  13       57.62       44.54     45.00 o 
  13   8  13      374.96      237.35     63.17 o 
  14   8  13      128.07      143.79     53.27 o 
   1   9  13     1312.33     1234.18     70.88 o 
   2   9  13      392.12      443.55     53.12 o 
   3   9  13      549.44      665.95     61.10 o 
   4   9  13     2893.17     2775.52    100.81 o 
   5   9  13      108.18      135.40     46.61 o 
   6   9  13        9.34      -27.74     38.20 o 
   7   9  13      582.92      558.11     60.97 o 
   8   9  13      251.59       77.88     53.65 o 
   9   9  13      150.77       67.46     46.26 o 
  10   9  13        2.14      -48.47     42.95 o 
  11   9  13      288.37      300.77     57.96 o 
  12   9  13      469.80      519.75    118.34 o 
  13   9  13       17.03       19.68     53.18 o 
   0  10  13        1.88       33.78     77.71 o 
   1  10  13      292.47      206.36     66.39 o 
   2  10  13       24.26       96.29     62.11 o 
   3  10  13     1011.91     1136.33     88.28 o 
   4  10  13        1.71       44.94     51.20 o 
   5  10  13      782.36      870.07     68.58 o 
   6  10  13       37.91       42.77     44.54 o 
   7  10  13       72.68       28.22     45.26 o 
   8  10  13       48.23       -0.33     46.18 o 
   9  10  13       80.99       64.25     48.66 o 
  10  10  13       34.70       92.48     50.92 o 
  11  10  13      191.31      204.70     56.35 o 
   2  11  13      190.04       40.55     87.85 o 
   3  11  13       17.13       33.79     81.08 o 
   4  11  13        4.93        0.77     67.30 o 
   5  11  13       25.46       45.16     48.03 o 
   6  11  13      428.47      506.42     64.48 o 
   7  11  13      187.47      195.41     55.23 o 
   8  11  13        6.55      -42.51     46.37 o 
   9  11  13       72.75       30.72     47.75 o 
   2  12  13      241.55      260.17    114.88 o 
   3  12  13      486.22      591.38    135.17 o 
   4  12  13        2.10       36.82    106.42 o 
   5  12  13      172.99      148.27     82.40 o 
   0   0  14      698.42      628.70    118.30 o 
   1   0  14     5560.27     5784.75    286.56 o 
   2   0  14     1885.42     1875.97    120.78 o 
   3   0  14     1459.42     1482.91     81.55 o 
   4   0  14      515.67      549.38     61.64 o 
   5   0  14     3441.38     3206.10    118.56 o 
   6   0  14      196.52      271.01     54.65 o 
   7   0  14     6860.91     6624.07    180.18 o 
   8   0  14     1400.11     1280.36     84.58 o 
   9   0  14      471.89      568.12     65.02 o 
  10   0  14     2299.11     2472.92    111.91 o 
  11   0  14     2531.23     2254.09    109.96 o 
  12   0  14       25.15      -60.42     40.28 o 
  13   0  14      877.69      866.85     79.82 o 
  14   0  14     1055.94     1128.57     95.73 o 
  15   0  14     1194.31     1248.72     89.47 o 
  16   0  14      213.32      154.81     55.48 o 
  17   0  14      211.86      225.61     62.14 o 
  18   0  14      335.53      438.01     82.71 o 
   1   1  14      464.90      532.99     55.25 o 
   2   1  14      203.25      221.96     45.47 o 
   3   1  14      624.97      607.40     43.44 o 
   4   1  14     8219.16     8031.72    138.45 o 
   5   1  14      488.19      512.19     37.75 o 
   6   1  14      147.57      155.97     30.33 o 
   7   1  14      167.91      195.97     31.62 o 
   8   1  14       66.53       66.37     28.73 o 
   9   1  14        4.64       19.28     27.35 o 
  10   1  14      395.05      394.87     38.82 o 
  11   1  14      551.60      487.15     41.81 o 
  12   1  14     1269.35     1252.35     56.97 o 
  13   1  14      728.54      739.21     48.08 o 
  14   1  14      230.15      245.60     42.27 o 
  15   1  14        6.79       34.25     38.59 o 
  16   1  14      326.43      232.10     48.03 o 
  17   1  14        8.02      -45.24     51.15 o 
  18   1  14      116.07       74.55     53.51 o 
   0   2  14     1202.69     1105.49    147.08 o 
   1   2  14       37.41       -7.81     34.97 o 
   2   2  14       27.09       36.84     38.20 o 
   3   2  14     2275.56     2261.81     80.82 o 
   4   2  14      338.65      344.80     50.39 o 
   5   2  14     2082.25     2127.88     62.47 o 
   6   2  14        8.27       12.18     25.07 o 
   7   2  14     1074.66     1027.35     57.45 o 
   8   2  14     1673.19     1778.22     65.50 o 
   9   2  14      251.11      317.63     38.61 o 
  10   2  14      319.34      297.05     39.67 o 
  11   2  14     1579.10     1581.65     65.89 o 
  12   2  14       44.31       61.92     33.96 o 
  13   2  14      507.15      446.61     45.50 o 
  14   2  14      204.99      252.04     44.88 o 
  15   2  14       80.04       67.74     43.91 o 
  16   2  14       91.51       62.17     45.53 o 
  17   2  14       65.96       89.52     52.96 o 
   1   3  14      342.07      313.66     47.17 o 
   2   3  14     3809.57     3853.13    118.09 o 
   3   3  14     2321.78     2484.24     83.67 o 
   4   3  14        4.53        3.13     28.32 o 
   5   3  14     1255.16     1288.70     55.33 o 
   6   3  14     4019.18     4466.64    277.00 o 
   7   3  14      750.81      687.71     42.27 o 
   8   3  14       43.33       63.91     29.12 o 
   9   3  14      523.39      497.27     40.21 o 
  10   3  14      161.89      193.92     34.19 o 
  11   3  14     1884.29     2083.60     68.25 o 
  12   3  14      325.65      390.67     40.85 o 
  13   3  14     1236.85     1277.19     94.25 o 
  14   3  14     1176.95     1206.24     69.56 o 
  15   3  14      112.47      131.73     47.93 o 
  16   3  14      557.92      589.14    107.63 o 
  17   3  14        5.26       -8.00     44.58 o 
   0   4  14     1507.01     1541.41    110.71 o 
   1   4  14      362.49      299.46     47.99 o 
   2   4  14        6.85       10.55     34.99 o 
   3   4  14     3965.62     3654.00    152.70 o 
   4   4  14       31.68       -1.35     29.95 o 
   5   4  14     1793.62     1824.66     66.16 o 
   6   4  14      268.59      308.92     36.02 o 
   7   4  14      223.05      217.97     33.40 o 
   8   4  14      735.61      826.61     46.28 o 
   9   4  14     1370.09     1243.68     54.66 o 
  10   4  14       17.12       18.84     28.30 o 
  11   4  14     2078.60     1861.43     71.82 o 
  12   4  14       46.61       33.30     36.95 o 
  13   4  14       28.05      -30.18     39.44 o 
  14   4  14       87.45       92.92     45.94 o 
  15   4  14       20.37        8.07     42.10 o 
  16   4  14      271.51      293.06     66.33 o 
  17   4  14       86.28       80.46     64.37 o 
   1   5  14      142.71      147.57     43.73 o 
   2   5  14      125.33      130.56     42.82 o 
   3   5  14      111.24       68.04     35.26 o 
   4   5  14      377.28      301.82     38.68 o 
   5   5  14        0.59        6.60     26.52 o 
   6   5  14      304.88      240.06     34.32 o 
   7   5  14       34.62       60.11     29.70 o 
   8   5  14      108.89       79.26     30.57 o 
   9   5  14       59.98       42.31     33.22 o 
  10   5  14      204.03      162.56     37.58 o 
  11   5  14      544.67      399.92     54.03 o 
  12   5  14       78.69       15.17     41.36 o 
  13   5  14      237.63      227.71     49.79 o 
  14   5  14      234.49       91.01     60.47 o 
  15   5  14        1.01       10.86     43.89 o 
  16   5  14       21.57       17.69     45.12 o 
   0   6  14     1477.97     1653.62    114.77 o 
   1   6  14      110.50      106.58     40.95 o 
   2   6  14     1134.79     1299.59     73.46 o 
   3   6  14      233.48      262.48     41.51 o 
   4   6  14        8.52       26.47     30.69 o 
   5   6  14      120.78      102.05     34.76 o 
   6   6  14      226.37      259.42     36.03 o 
   7   6  14     1064.00      937.53     65.51 o 
   8   6  14      976.53     1015.63     61.93 o 
   9   6  14      279.71      205.73     44.16 o 
  10   6  14      326.15      398.32     55.35 o 
  11   6  14      528.51      538.54     60.01 o 
  12   6  14        4.20       90.37     45.74 o 
  13   6  14      148.65       -2.53     43.89 o 
  14   6  14      153.83       93.62     48.04 o 
  15   6  14       29.13      -45.00     42.75 o 
   1   7  14        0.42      -51.56     34.37 o 
   2   7  14       10.74       43.42     54.13 o 
   3   7  14     1127.15     1295.45     66.80 o 
   4   7  14     1887.14     1549.88     89.20 o 
   5   7  14      706.18      741.91     55.21 o 
   6   7  14      590.27      637.00     62.22 o 
   7   7  14       16.78       21.72     34.70 o 
   8   7  14       28.50       -0.30     34.76 o 
   9   7  14       49.35       15.45     42.29 o 
  10   7  14       29.80       67.31     45.10 o 
  11   7  14      198.75      241.86     52.17 o 
  12   7  14      318.53      209.86     53.95 o 
  13   7  14       96.56      124.48     50.70 o 
  14   7  14      296.29      258.18     56.93 o 
   0   8  14       38.50       39.15     54.33 o 
   1   8  14      230.30       95.45     43.93 o 
   2   8  14      665.75      780.05     63.15 o 
   3   8  14       81.68      135.48     44.03 o 
   4   8  14       29.91       24.30     39.39 o 
   5   8  14        5.58       18.60     40.95 o 
   6   8  14        1.15      -26.32     34.46 o 
   7   8  14       18.04      -43.56     40.44 o 
   8   8  14        0.04       -8.52     41.14 o 
   9   8  14       57.06        9.53     50.40 o 
  10   8  14      117.34       97.43     45.74 o 
  11   8  14       27.82      -43.62     51.20 o 
  12   8  14        0.01      -65.51     43.68 o 
  13   8  14       35.33       38.15     48.21 o 
   1   9  14      161.20      237.30     55.25 o 
   2   9  14      119.24      217.73     54.42 o 
   3   9  14      199.55      288.13     68.71 o 
   4   9  14      158.78      309.81     60.22 o 
   5   9  14      149.42      149.78     96.89 o 
   6   9  14        2.20      -13.42     48.09 o 
   7   9  14       23.51       35.34     43.22 o 
   8   9  14        3.42      -37.21     41.86 o 
   9   9  14      158.65      158.48     65.26 o 
  10   9  14       55.79       51.04     49.27 o 
  11   9  14       92.67       47.37     47.72 o 
   0  10  14      146.66      189.21    101.36 o 
   1  10  14       74.78      128.39     87.84 o 
   2  10  14      177.39      391.94    111.50 o 
   3  10  14      123.71       58.44     64.37 o 
   4  10  14       24.03       49.20     65.66 o 
   5  10  14        6.47      -62.06     50.64 o 
   6  10  14      337.96      400.34     68.40 o 
   7  10  14      216.04      176.71     54.02 o 
   8  10  14       17.57      -25.30     46.32 o 
   9  10  14       15.33      -63.87     44.34 o 
   4  11  14      378.02      331.15    121.65 o 
   5  11  14       32.00       95.14     73.94 o 
   6  11  14       47.02       -4.93     56.41 o 
   1   1  15      398.12      492.81     68.29 o 
   2   1  15      544.49      625.99     85.85 o 
   3   1  15     2672.00     2611.51    140.37 o 
   4   1  15     1507.46     1684.69     86.11 o 
   5   1  15     2020.71     1954.10     68.80 o 
   6   1  15      356.18      343.20     44.61 o 
   7   1  15     1395.38     1459.07     58.08 o 
   8   1  15      638.05      661.19     44.70 o 
   9   1  15     1020.15     1053.93     54.48 o 
  10   1  15        1.48       -6.03     28.60 o 
  11   1  15      397.47      505.79     43.99 o 
  12   1  15      584.01      584.96     46.44 o 
  13   1  15     1429.16     1487.77     63.90 o 
  14   1  15      383.88      344.12     45.80 o 
  15   1  15      455.81      554.98     57.90 o 
  16   1  15      110.13       82.58     43.67 o 
   0   2  15     1088.62     1022.27    100.32 o 
   1   2  15     1986.93     1974.73     91.24 o 
   2   2  15     2237.69     2506.00    100.55 o 
   3   2  15      753.92      703.87     63.23 o 
   4   2  15       49.94      106.62     43.77 o 
   5   2  15       14.84       22.93     34.41 o 
   6   2  15     1631.03     1761.48     66.99 o 
   7   2  15      540.99      573.60     41.19 o 
   8   2  15     1906.75     2038.69     72.24 o 
   9   2  15     2194.52     2158.01     75.55 o 
  10   2  15     2799.98     2853.59     85.38 o 
  11   2  15     2040.16     1886.27     73.17 o 
  12   2  15      243.71      167.21     38.18 o 
  13   2  15      110.32      122.10     39.56 o 
  14   2  15      512.90      567.92     56.37 o 
  15   2  15        0.29       -1.37     40.84 o 
  16   2  15      452.73      458.76     55.33 o 
   1   3  15     1722.58     1848.37     87.96 o 
   2   3  15      158.86      135.26     44.99 o 
   3   3  15      129.89      154.42     45.75 o 
   4   3  15      409.01      421.71     53.85 o 
   5   3  15      186.91      194.46     40.67 o 
   6   3  15      122.65       86.78     33.75 o 
   7   3  15      243.70      282.16     36.00 o 
   8   3  15       10.90       -1.06     28.46 o 
   9   3  15      114.37      162.95     33.95 o 
  10   3  15       55.26       42.58     30.58 o 
  11   3  15        3.71       20.57     30.68 o 
  12   3  15      150.89      167.56     35.84 o 
  13   3  15      269.43      290.35     49.50 o 
  14   3  15        0.70      -18.50     37.53 o 
  15   3  15        7.22        3.32     42.47 o 
  16   3  15       60.88       32.53     44.48 o 
   0   4  15     2164.40     2413.78    137.41 o 
   1   4  15        0.75       33.01     38.06 o 
   2   4  15       11.27      -40.54     37.16 o 
   3   4  15     1080.82     1173.80     74.21 o 
   4   4  15        3.73        0.79     37.46 o 
   5   4  15      106.66       92.84     37.88 o 
   6   4  15      100.01      104.46     34.46 o 
   7   4  15       11.91        3.52     27.98 o 
   8   4  15     2742.24     2997.05     79.92 o 
   9   4  15      373.93      346.71     39.43 o 
  10   4  15      398.50      264.06     37.69 o 
  11   4  15      703.25      659.31     66.50 o 
  12   4  15      379.44      395.56     50.38 o 
  13   4  15        4.89       -6.09     41.26 o 
  14   4  15        5.51       26.56     43.17 o 
  15   4  15       16.56       23.51     43.97 o 
   1   5  15      164.17      165.43     45.75 o 
   2   5  15      632.70      574.21     66.34 o 
   3   5  15     2788.28     3183.77    112.07 o 
   4   5  15      189.90      146.78     46.69 o 
   5   5  15     1761.99     2004.75     81.48 o 
   6   5  15      779.33      638.59     58.20 o 
   7   5  15       47.15        9.30     28.54 o 
   8   5  15       70.66       56.70     31.52 o 
   9   5  15        6.31       15.98     34.65 o 
  10   5  15       94.57       57.23     35.79 o 
  11   5  15     1252.04     1699.69    100.56 o 
  12   5  15      158.50      157.78     49.63 o 
  13   5  15      609.15      639.80    101.95 o 
  14   5  15      314.05      263.64     68.77 o 
  15   5  15      466.19      399.04    139.32 o 
   0   6  15     2864.88     2919.96    151.94 o 
   1   6  15     1149.78     1114.27     73.74 o 
   2   6  15      205.30      260.26     50.24 o 
   3   6  15     1235.53     1247.20     76.78 o 
   4   6  15      131.91      146.19     45.57 o 
   5   6  15      545.28      556.27     52.82 o 
   6   6  15       19.10       31.15     33.51 o 
   7   6  15       13.45      -11.97     35.56 o 
   8   6  15      615.24      851.86    141.32 o 
   9   6  15      272.22      162.19     44.06 o 
  10   6  15      134.71      134.63     47.30 o 
  11   6  15      167.21      116.07     48.55 o 
  12   6  15       63.60       46.34     46.23 o 
  13   6  15        0.60       29.16     48.76 o 
  14   6  15       25.34       25.95     45.56 o 
   1   7  15      616.54      762.55     64.40 o 
   2   7  15       24.83       71.82     42.03 o 
   3   7  15       60.39       83.18     43.38 o 
   4   7  15      471.96      515.56     58.48 o 
   5   7  15       71.69      132.36     47.13 o 
   6   7  15      130.66      156.54     48.28 o 
   7   7  15      603.68      670.54     64.48 o 
   8   7  15      142.72      210.94     44.97 o 
   9   7  15      626.54      653.29     92.68 o 
  10   7  15       63.00       -3.20     43.60 o 
  11   7  15        0.54      -62.68     44.23 o 
  12   7  15       17.51       -4.99     45.56 o 
  13   7  15      160.56      167.10     56.57 o 
   0   8  15        0.80      -22.77     53.56 o 
   1   8  15      393.51      354.25     55.28 o 
   2   8  15     1270.64     1546.31     95.52 o 
   3   8  15       93.22      113.51     52.60 o 
   4   8  15       58.43       -2.19     47.44 o 
   5   8  15      210.02      239.32     60.41 o 
   6   8  15      498.63      540.29     73.77 o 
   7   8  15       99.47      114.07     46.91 o 
   8   8  15        0.90        4.26     45.17 o 
   9   8  15       68.52       23.82     47.17 o 
  10   8  15      990.05     1061.81    177.95 o 
  11   8  15       15.22      -17.66     44.39 o 
   1   9  15     1646.54     1710.72    102.08 o 
   2   9  15       12.41       -1.19     47.11 o 
   3   9  15      222.42      189.94    114.88 o 
   4   9  15      346.39      387.11     81.13 o 
   5   9  15       73.24      115.61     57.71 o 
   6   9  15        9.11      -46.62     67.57 o 
   7   9  15      352.95      436.81     71.05 o 
   8   9  15       61.23      -12.82     65.46 o 
   9   9  15       44.43       51.26     81.93 o 
   0  10  15      457.12      395.37    114.90 o 
   1  10  15       96.21      -13.51     81.09 o 
   2  10  15        4.80       10.14     81.08 o 
   3  10  15      201.46      129.82     67.31 o 
   4  10  15        0.08       30.41     87.84 o 
   5  10  15       73.08      130.82     72.84 o 
   6  10  15       93.19      143.83     75.00 o 
   7  10  15      108.40       23.36     68.79 o 
   0   0  16      378.84      233.17    101.38 o 
   1   0  16     1712.52     1444.63    199.54 o 
   2   0  16     5662.31     6031.20    227.57 o 
   3   0  16      785.00      800.29     94.38 o 
   4   0  16      176.11       87.47     63.28 o 
   5   0  16      352.95      374.89     78.74 o 
   6   0  16     3616.34     3778.96    179.50 o 
   7   0  16       11.91      -61.57     41.05 o 
   8   0  16     1082.95     1114.50     69.80 o 
   9   0  16     1052.07     1107.32     71.70 o 
  10   0  16     1123.22     1194.77     74.49 o 
  11   0  16     1120.99     1082.44     73.13 o 
  12   0  16      675.96      672.71     65.63 o 
  13   0  16      362.32      316.15     60.48 o 
  14   0  16      546.51      723.65     68.17 o 
  15   0  16       12.26       18.29     50.87 o 
   1   1  16     2353.86     2305.01     99.78 o 
   2   1  16       54.97       40.88     40.49 o 
   3   1  16      121.89       64.30     43.43 o 
   4   1  16      189.59      120.57     45.30 o 
   5   1  16     1150.14     1069.52     74.26 o 
   6   1  16      150.54      214.56     42.85 o 
   7   1  16      736.71      769.83     53.31 o 
   8   1  16      216.77      149.11     39.27 o 
   9   1  16     1042.34     1021.18     54.39 o 
  10   1  16       45.52       40.36     31.67 o 
  11   1  16       79.85       58.11     33.46 o 
  12   1  16       67.46       69.99     34.26 o 
  13   1  16     1048.04     1162.42     78.44 o 
  14   1  16       84.84      100.73     36.89 o 
  15   1  16       74.71       40.48     41.16 o 
   0   2  16     3474.46     3817.94    179.11 o 
   1   2  16      224.49      276.92     50.08 o 
   2   2  16        6.08       75.10     45.07 o 
   3   2  16      114.71       81.95     43.43 o 
   4   2  16       48.06      116.78     45.88 o 
   5   2  16        7.99      -23.76     44.38 o 
   6   2  16      131.88      116.65     41.12 o 
   7   2  16        0.80       14.67     35.80 o 
   8   2  16     1435.61     1485.83     74.09 o 
   9   2  16       55.89       82.12     32.80 o 
  10   2  16       34.23       -0.47     30.30 o 
  11   2  16      128.55       61.56     33.14 o 
  12   2  16       90.85      131.48     35.86 o 
  13   2  16      124.99      160.75     38.17 o 
  14   2  16        0.85        0.44     37.88 o 
  15   2  16       22.00       24.32     42.48 o 
   1   3  16       38.03       20.74     39.03 o 
   2   3  16      129.29       67.35     44.44 o 
   3   3  16     4683.97     4770.68    176.65 o 
   4   3  16     1555.36     1636.71     87.27 o 
   5   3  16     1281.86     1456.79     83.51 o 
   6   3  16      242.87      171.87     43.01 o 
   7   3  16       19.78       -1.83     34.66 o 
   8   3  16      559.76      572.72     50.23 o 
   9   3  16        4.62      -11.46     32.59 o 
  10   3  16      137.78       55.31     33.35 o 
  11   3  16      921.82     1010.30     56.11 o 
  12   3  16      329.05      314.03     41.32 o 
  13   3  16     1016.25     1087.52     69.73 o 
  14   3  16      118.40       64.39     42.56 o 
   0   4  16     3802.38     4001.32    183.15 o 
   1   4  16      532.96      532.52     59.63 o 
   2   4  16      193.28      263.84     51.33 o 
   3   4  16      671.45      486.36     64.39 o 
   4   4  16      149.94       93.48     44.52 o 
   5   4  16      146.39      169.90     48.67 o 
   6   4  16       38.10       28.61     37.66 o 
   7   4  16      110.36      187.04     43.19 o 
   8   4  16     2417.60     2465.96    104.72 o 
   9   4  16      120.76      138.18     35.61 o 
  10   4  16      256.10      273.07     40.33 o 
  11   4  16      133.03       77.24     38.16 o 
  12   4  16      199.99      122.39     40.76 o 
  13   4  16      103.12      129.28     51.40 o 
  14   4  16        6.29      -63.64     42.42 o 
   1   5  16      777.85      736.99     65.95 o 
   2   5  16       87.18      103.91     45.84 o 
   3   5  16      123.79      155.05     48.08 o 
   4   5  16       91.52       38.79     43.43 o 
   5   5  16        3.49      -41.52     38.82 o 
   6   5  16        6.20       74.56     38.29 o 
   7   5  16      131.73      146.42     44.08 o 
   8   5  16       24.16       -8.76     34.15 o 
   9   5  16      166.04      125.83     45.02 o 
  10   5  16       20.17        6.45     36.01 o 
  11   5  16      280.11      199.05     51.73 o 
  12   5  16        2.52      -14.18     42.93 o 
  13   5  16       28.22       15.22     44.41 o 
   0   6  16       50.33      144.54     65.41 o 
   1   6  16      772.72      769.21     67.28 o 
   2   6  16      657.08      705.64     66.07 o 
   3   6  16      433.97      445.18     58.20 o 
   4   6  16       65.49       65.95     44.74 o 
   5   6  16       32.84        2.08     41.59 o 
   6   6  16      468.89      471.89     53.43 o 
   7   6  16       20.41       -4.23     42.07 o 
   8   6  16      400.39      545.41     65.36 o 
   9   6  16       75.58       78.58     45.93 o 
  10   6  16      288.54      222.10     48.66 o 
  11   6  16       74.70        8.38     44.91 o 
  12   6  16      173.07      138.07     52.40 o 
   1   7  16      167.41      128.69     46.37 o 
   2   7  16       23.54        5.10     42.40 o 
   3   7  16       44.11       86.31     45.30 o 
   4   7  16      815.77      715.38    144.72 o 
   5   7  16      452.84      537.21     71.41 o 
   6   7  16       78.21       99.26     81.72 o 
   7   7  16      350.48      424.45     71.41 o 
   8   7  16       80.63       16.30     53.88 o 
   9   7  16       40.15       -0.76     53.22 o 
  10   7  16        0.25       -6.66     45.92 o 
  11   7  16      155.97      175.74     54.63 o 
   0   8  16       89.50      106.14     69.16 o 
   1   8  16        7.25       73.01     44.83 o 
   2   8  16        1.53       97.48     53.94 o 
   3   8  16        0.35       -3.74     49.31 o 
   4   8  16       10.84      -65.35     43.56 o 
   5   8  16        3.78       65.26     68.05 o 
   6   8  16       35.48       77.39     63.27 o 
   7   8  16      131.76      111.57     56.07 o 
   8   8  16        0.11      -52.70     58.44 o 
   9   8  16       57.38       61.62     58.77 o 
   1   9  16        0.29       76.76     55.24 o 
   2   9  16       29.05      -14.53     49.10 o 
   3   9  16      136.08      197.52    111.50 o 
   4   9  16       13.71       20.08     63.27 o 
   5   9  16      205.47      370.34     83.52 o 
   6   9  16      360.69      432.52    125.03 o 
   7   9  16       52.99       92.57     70.60 o 
   0  10  16       12.28      -94.60     84.46 o 
   1  10  16       18.29        0.00     91.22 o 
   2  10  16      232.97      317.61    114.88 o 
   3  10  16      270.57      265.75     84.79 o 
   1   1  17      110.17      171.70     51.35 o 
   2   1  17       60.07       -2.94     42.93 o 
   3   1  17      583.71      626.48     65.48 o 
   4   1  17      210.11      190.15     49.10 o 
   5   1  17      926.87      985.90     90.10 o 
   6   1  17      189.81      187.12     59.99 o 
   7   1  17      470.57      442.72     59.75 o 
   8   1  17      127.12       76.51     40.80 o 
   9   1  17       30.56       58.07     41.26 o 
  10   1  17      119.45       78.96     42.17 o 
  11   1  17      776.98      899.61     59.98 o 
  12   1  17        0.54       -8.37     36.25 o 
  13   1  17      107.68      147.84     42.93 o 
   0   2  17     1761.22     1864.50    241.80 o 
   1   2  17       54.68       16.34     40.64 o 
   2   2  17     1353.04     1370.22     84.07 o 
   3   2  17      898.02      920.53     73.82 o 
   4   2  17        0.56      -14.18     40.33 o 
   5   2  17      580.23      602.53     66.12 o 
   6   2  17       12.02       68.47     44.82 o 
   7   2  17        9.67       23.87     43.29 o 
   8   2  17      777.55      797.28     63.56 o 
   9   2  17        6.78      -25.67     37.90 o 
  10   2  17      729.44      832.55     59.83 o 
  11   2  17      404.98      413.73     44.62 o 
  12   2  17       11.45       39.52     34.62 o 
  13   2  17      117.88       11.31     34.81 o 
   1   3  17       52.74       61.08     43.71 o 
   2   3  17        0.98       40.03     43.76 o 
   3   3  17       52.91      124.54     47.91 o 
   4   3  17       24.79      -34.84     39.20 o 
   5   3  17        0.37      -44.90     40.13 o 
   6   3  17      383.30      391.95     58.21 o 
   7   3  17        7.61       52.28     45.14 o 
   8   3  17        0.60      -25.50     37.32 o 
   9   3  17        7.25      -13.10     39.47 o 
  10   3  17        0.47      -55.65     37.10 o 
  11   3  17        2.03       12.82     33.05 o 
  12   3  17        4.06       -1.48     36.31 o 
  13   3  17       19.27       -4.10     37.82 o 
   0   4  17     1581.33     1759.57    131.25 o 
   1   4  17      460.27      518.79     62.86 o 
   2   4  17      494.51      493.18     60.50 o 
   3   4  17      374.01      446.94     60.59 o 
   4   4  17        2.16       -9.21     42.18 o 
   5   4  17       83.53      118.96     47.36 o 
   6   4  17       46.27      -55.23     41.36 o 
   7   4  17      167.80      147.23     50.26 o 
   8   4  17      594.64      675.22     61.64 o 
   9   4  17        9.61      -24.63     38.16 o 
  10   4  17       85.62      139.44     57.06 o 
  11   4  17        7.90      -16.44     40.49 o 
  12   4  17        1.15      -52.60     35.07 o 
   1   5  17        4.72      -16.18     39.56 o 
   2   5  17       54.80       92.13     67.30 o 
   3   5  17      841.25      841.87     73.39 o 
   4   5  17      836.36      751.30     70.71 o 
   5   5  17      477.02      483.47     61.24 o 
   6   5  17       59.11      -21.47     44.38 o 
   7   5  17      192.77      131.10     51.85 o 
   8   5  17      386.51      468.80     98.75 o 
   9   5  17        0.12      -36.20     44.58 o 
  10   5  17       65.99       74.90     50.55 o 
  11   5  17      405.40      478.26    102.40 o 
   0   6  17      977.86     1031.98    196.05 o 
   1   6  17        3.87       16.15     44.10 o 
   2   6  17       33.02       45.19     43.60 o 
   3   6  17       57.78       87.65     47.57 o 
   4   6  17        5.99      -29.34     42.09 o 
   5   6  17      356.76      456.00     63.34 o 
   6   6  17       31.73      -15.93     50.64 o 
   7   6  17       97.77       76.37     54.55 o 
   8   6  17      365.11      281.20     65.01 o 
   9   6  17      151.94      100.54     59.25 o 
  10   6  17       17.18       58.09     55.31 o 
   1   7  17      167.65      231.73     53.09 o 
   2   7  17        2.77       -6.70     46.34 o 
   3   7  17       45.24      122.68     48.03 o 
   4   7  17      214.26      254.46     63.58 o 
   5   7  17      228.20      239.94     64.89 o 
   6   7  17      134.26      152.68     61.10 o 
   7   7  17      193.23      227.17     81.13 o 
   8   7  17       85.23      126.70     71.67 o 
   9   7  17       50.63       32.42     68.06 o 
   0   8  17      176.97       37.68     70.45 o 
   1   8  17       46.64       74.06     47.16 o 
   2   8  17      263.87      354.34     70.76 o 
   3   8  17     1110.98     1142.10     94.55 o 
   4   8  17        8.47      -33.88     49.10 o 
   5   8  17      306.06      320.35    179.09 o 
   6   8  17      153.15      256.26     84.79 o 
   1   9  17      208.67      138.12     61.63 o 
   2   9  17       40.37       13.39     54.59 o 
   0   0  18     1718.29     1974.89    202.90 o 
   1   0  18       14.04       54.06     64.50 o 
   2   0  18      524.44      566.34    185.87 o 
   3   0  18      741.72      686.72     97.90 o 
   4   0  18       54.64       48.53     64.89 o 
   5   0  18      430.29      547.77     93.19 o 
   6   0  18      324.90      289.83     83.22 o 
   7   0  18      465.56      490.55     91.24 o 
   8   0  18     1124.45     1308.82    125.07 o 
   9   0  18      151.61       49.44     68.06 o 
  10   0  18      989.89      713.67    105.17 o 
  11   0  18      139.61       45.14     84.92 o 
  12   0  18       35.12       31.55     66.76 o 
   1   1  18        3.70      -30.84     42.97 o 
   2   1  18      254.82      214.68     53.47 o 
   3   1  18      454.85      569.08     65.66 o 
   4   1  18       60.19       82.41     48.28 o 
   5   1  18       85.00      103.32     48.51 o 
   6   1  18      179.71      182.88     52.32 o 
   7   1  18      265.73      206.63     54.20 o 
   8   1  18       84.60       53.51     47.57 o 
   9   1  18       36.44       16.02     45.52 o 
  10   1  18        7.38       89.43     50.15 o 
  11   1  18      462.69      636.78     63.92 o 
  12   1  18        0.28        8.57     44.71 o 
   0   2  18       11.29        2.57     59.58 o 
   1   2  18       26.32       16.56     43.43 o 
   2   2  18       35.72      181.27     51.84 o 
   3   2  18      346.07      371.67     59.89 o 
   4   2  18      122.07      131.05     49.47 o 
   5   2  18      421.49      450.52     61.86 o 
   6   2  18      225.64      208.09     54.81 o 
   7   2  18       13.08       35.35     47.45 o 
   8   2  18       73.12      107.53     49.90 o 
   9   2  18        2.41       42.40     48.46 o 
  10   2  18       43.31      161.87     54.80 o 
  11   2  18       56.05       86.68     43.35 o 
   1   3  18      302.16      422.86     60.97 o 
   2   3  18       64.59      102.42     51.29 o 
   3   3  18      500.29      595.36     67.46 o 
   4   3  18      240.31      152.78     50.27 o 
   5   3  18      810.82      911.09     76.15 o 
   6   3  18       75.01       95.13     49.75 o 
   7   3  18     1005.38     1029.37     81.64 o 
   8   3  18      444.49      445.05     64.90 o 
   9   3  18       19.62       88.10     49.97 o 
  10   3  18       65.67       79.49     44.44 o 
  11   3  18      227.25      265.23     53.37 o 
   0   4  18      181.09       81.98     68.06 o 
   1   4  18       50.15       46.17     45.04 o 
   2   4  18      211.30      243.49     54.39 o 
   3   4  18      313.07      357.17     59.81 o 
   4   4  18       36.51       53.14     49.25 o 
   5   4  18      141.33       93.79     50.55 o 
   6   4  18      118.44      184.49     53.37 o 
   7   4  18      277.57      267.48     78.52 o 
   8   4  18      238.85      322.38     60.70 o 
   9   4  18      118.71       99.16     56.08 o 
  10   4  18      248.80      385.86     76.51 o 
   1   5  18       42.50       84.92     49.00 o 
   2   5  18       23.10       14.84     44.07 o 
   3   5  18       10.78        1.73     44.64 o 
   4   5  18      341.96      240.87     56.68 o 
   5   5  18        5.00        2.06     46.33 o 
   6   5  18      107.46      100.05     51.42 o 
   7   5  18       13.31      -58.46     44.23 o 
   8   5  18        4.39      -16.62     55.31 o 
   9   5  18        0.67      -46.97     52.62 o 
   0   6  18      600.07      642.15     99.15 o 
   1   6  18      157.95      157.89     55.86 o 
   2   6  18      185.50      134.02     52.07 o 
   3   6  18       12.71       34.15     47.77 o 
   4   6  18        0.52       21.84     49.74 o 
   5   6  18       94.82       41.45     51.69 o 
   6   6  18      158.37      184.33     65.22 o 
   7   6  18       26.96       17.61     82.99 o 
   1   7  18      282.95      264.57     59.39 o 
   2   7  18       72.57      -25.34     69.25 o 
   3   7  18      221.15      258.00     59.21 o 
   4   7  18        0.00       39.18     53.15 o 
   5   7  18       87.50      125.56     63.05 o 
   1   1  19       45.62       55.17     48.23 o 
   2   1  19        4.75       14.36     45.20 o 
   3   1  19      437.25      499.67     66.94 o 
   4   1  19       81.59      102.33     51.20 o 
   5   1  19     1755.13     1787.76    100.95 o 
   6   1  19       10.73       32.70     49.10 o 
   7   1  19      135.36      153.80     54.89 o 
   8   1  19       40.28       56.34     49.25 o 
   9   1  19        0.16      -65.40     43.60 o 
   0   2  19     1433.67     2028.60    206.24 o 
   1   2  19       31.13        1.31     44.49 o 
   2   2  19      168.32      269.95     56.89 o 
   3   2  19        1.28       31.85     46.68 o 
   4   2  19       13.33       -1.66     45.03 o 
   5   2  19      130.67      116.57     77.05 o 
   6   2  19      534.66      554.72     67.70 o 
   7   2  19       78.26      103.83     53.16 o 
   8   2  19     1144.75     1278.52     88.90 o 
   9   2  19        9.20       -1.74     48.86 o 
   1   3  19      102.54      127.53     51.50 o 
   2   3  19        7.09        0.38     44.34 o 
   3   3  19      401.27      442.42     65.82 o 
   4   3  19        0.42       70.25     47.30 o 
   5   3  19       44.40      -13.91     45.80 o 
   6   3  19       38.10      117.22     51.25 o 
   7   3  19        3.51        4.36     45.33 o 
   8   3  19        3.74       21.08     48.36 o 
   0   4  19      182.27      264.90     83.52 o 
   1   4  19        3.24       22.29     46.34 o 
   2   4  19       96.09      132.43     52.54 o 
   3   4  19       33.64       10.23     52.67 o 
   4   4  19        1.58      -30.54     45.34 o 
   5   4  19      163.45      173.98     55.83 o 
   6   4  19      480.32      537.55     69.29 o 
   7   4  19      166.15      225.16     58.37 o 
   1   5  19      432.32      551.66     70.31 o 
   2   5  19       16.46       -2.90     45.88 o 
   3   5  19      204.99      262.65     60.31 o 
   4   5  19        8.90       60.51     50.11 o 
   5   5  19      640.87      665.34     81.34 o 
   0   6  19       17.45      -66.36    108.11 o 
   1   6  19       72.97      -20.84     47.26 o 
   2   6  19      227.92      265.33     60.71 o 
   1   0  20       13.97       38.59     68.05 o 
   2   0  20      124.35       28.06     70.45 o 
   3   0  20       14.28      109.16     72.83 o 
   4   0  20       74.95      165.55     81.12 o 
   5   0  20      219.58      314.95     89.57 o 
   6   0  20       56.98       42.31     75.00 o 
   1   1  20        4.40       43.00     51.69 o 
   2   1  20        4.49       46.19     47.57 o 
   3   1  20      351.95      362.96     64.89 o 
   4   1  20        0.27      -47.61     45.02 o 
   5   1  20      273.20      261.25     60.71 o 
   0   2  20        0.17       47.91     67.57 o 
   1   2  20        1.09        4.40     48.27 o 
   2   2  20      176.48      137.02     54.63 o 
   3   2  20       10.27       14.32     48.90 o 
   4   2  20        0.48      -47.34     46.53 o 
   5   2  20        1.91      -60.68     40.84 o 
   1   3  20      714.56      808.74     78.83 o 
   2   3  20       19.27        2.04     46.24 o 
   3   3  20      155.87      104.30     52.10 o 
                                                 
